# Supplementary material for: Intergeneric Relationships within the Family Salicaceae s.l. Based on Plastid Phylogenomics
Source: Int J Mol Sci. 2019 Aug 2;20(15):3788. doi: 10.3390/ijms20153788 (PMC6696080; doi:10.3390/ijms20153788)
Supplement: Supplementary file 1 [file ijms-20-03788-s001.zip]

Archive with 6 entries (5 files):
- Supplementary/
- Supplementary/Figure S1.pdf
- Supplementary/Table S1.xlsx
- Supplementary/Table S2.xlsx
- Supplementary/Table S3.xlsx
- Supplementary/Table S4.xlsx
