# Supplementary material for: Intergeneric Relationships within the Family Salicaceae s.l. Based on Plastid Phylogenomics
Source: Int J Mol Sci. 2019 Aug 2;20(15):3788. doi: 10.3390/ijms20153788 (PMC6696080; doi:10.3390/ijms20153788)
Supplement: Supplementary file 1 [file ijms-20-03788-s001.zip › Supplementary/Table S1.xlsx]

## Sheet: Sheet2
Table S1 Simple sequence repeats in each of 24 Salicaceae s.l. plastid genomes.
Species	SSR type	Motif	size (bp)	Start	End	Annotation	region
Abatia parviflora	p4	(AAAT)3	12	121186	121197	ndhA	CDs	CDs	0.16574
Abatia parviflora	p1	(T)11	11	19839	19849	rpoC1	CDs	IGS	0.743604
Abatia parviflora	p4	(AATA)3	12	116989	117000	ndhD	CDs	intron1	0.0906563
Abatia parviflora	p1	(T)10	10	113043	113052	ndhF	CDs
Abatia parviflora	p1	(T)12	12	25152	25163	rpoB	CDs
Abatia parviflora	p2	(AT)5	10	18783	18792	rpoC2	CDs
Abatia parviflora	p1	(T)14	14	17398	17411	rpoC2	CDs
Abatia parviflora	p1	(A)10	10	84290	84299	rps3	CDs
Abatia parviflora	p1	(A)10	10	46248	46257	trnT-UGU	CDs
Abatia parviflora	p1	(A)11	11	129134	129144	ycf1	CDs
Abatia parviflora	p1	(T)11	11	127874	127884	ycf1	CDs
Abatia parviflora	p4	(CATT)3	12	126898	126909	ycf1	CDs
Abatia parviflora	p1	(A)13	13	128532	128544	ycf1	CDs
Abatia parviflora	p1	(T)14	14	126139	126152	ycf1	CDs
Abatia parviflora	p1	(T)14	14	126342	126355	ycf1	CDs
Abatia parviflora	p1	(T)15	15	128397	128411	ycf1	CDs
Azara serrata	p1	(T)11	11	19658	19668	rpoC1	CDs
Azara serrata	p1	(A)10	10	1996	2005	matK	CDs
Azara serrata	p4	(AATA)3	12	118654	118665	ndhD	CDs
Azara serrata	p1	(T)10	10	113675	113684	ndhF	CDs
Azara serrata	p1	(G)11	11	34074	34084	psbC	CDs
Azara serrata	p1	(T)12	12	25005	25016	rpoB	CDs
Azara serrata	p2	(AT)5	10	18609	18618	rpoC2	CDs
Azara serrata	p1	(T)14	14	17239	17252	rpoC2	CDs
Azara serrata	p1	(A)11	11	130782	130792	ycf1	CDs
Azara serrata	p1	(T)11	11	127969	127979	ycf1	CDs
Azara serrata	p1	(T)11	11	129498	129508	ycf1	CDs
Azara serrata	p4	(CATT)3	12	128522	128533	ycf1	CDs
Banara guianensis	p1	(T)11	11	20098	20108	rpoC1	CDs
Banara guianensis	p4	(AATA)3	12	118857	118868	ndhD	CDs
Banara guianensis	p1	(T)11	11	114468	114478	ndhF	CDs
Banara guianensis	p1	(T)12	12	25433	25444	rpoB	CDs
Banara guianensis	p2	(AT)5	10	19049	19058	rpoC2	CDs
Banara guianensis	p1	(T)14	14	17679	17692	rpoC2	CDs
Banara guianensis	p1	(A)12	12	46986	46997	trnT-UGU	CDs
Banara guianensis	p1	(A)11	11	131013	131023	ycf1	CDs
Banara guianensis	p1	(T)11	11	129726	129736	ycf1	CDs
Banara guianensis	p4	(CATT)3	12	128756	128767	ycf1	CDs
Bennettiodendron brevipes	p1	(T)11	11	20733	20743	rpoC1	CDs
Bennettiodendron brevipes	p4	(AATA)3	12	118726	118737	ndhD	CDs
Bennettiodendron brevipes	p1	(T)11	11	114991	115001	ndhF	CDs
Bennettiodendron brevipes	p2	(AT)6	12	86347	86358	rpl22	CDs
Bennettiodendron brevipes	p1	(T)12	12	26039	26050	rpoB	CDs
Bennettiodendron brevipes	p2	(AT)5	10	19684	19693	rpoC2	CDs
Bennettiodendron brevipes	p1	(T)14	14	18314	18327	rpoC2	CDs
Bennettiodendron brevipes	p1	(A)11	11	82619	82629	rps8	CDs
Bennettiodendron brevipes	p1	(A)10	10	130969	130978	ycf1	CDs
Bennettiodendron brevipes	p1	(T)10	10	128070	128079	ycf1	CDs
Bennettiodendron brevipes	p1	(T)11	11	129586	129596	ycf1	CDs
Bennettiodendron brevipes	p4	(CATT)3	12	128610	128621	ycf1	CDs
Bennettiodendron leprosipes	p1	(T)11	11	20992	21002	rpoC1	CDs
Bennettiodendron leprosipes	p4	(AATA)3	12	118034	118045	ndhD	CDs
Bennettiodendron leprosipes	p1	(T)11	11	114298	114308	ndhF	CDs
Bennettiodendron leprosipes	p2	(AT)6	12	85642	85653	rpl22	CDs
Bennettiodendron leprosipes	p1	(T)12	12	26301	26312	rpoB	CDs
Bennettiodendron leprosipes	p2	(AT)5	10	19943	19952	rpoC2	CDs
Bennettiodendron leprosipes	p1	(T)14	14	18573	18586	rpoC2	CDs
Bennettiodendron leprosipes	p1	(A)11	11	81916	81926	rps8	CDs
Bennettiodendron leprosipes	p1	(A)10	10	130280	130289	ycf1	CDs
Bennettiodendron leprosipes	p1	(T)11	11	128897	128907	ycf1	CDs
Bennettiodendron leprosipes	p4	(CATT)3	12	127921	127932	ycf1	CDs
Bennettiodendron leprosipes	p1	(T)12	12	129423	129434	ycf1	CDs
Carrierea calycina	p1	(T)11	11	19605	19615	rpoC1	CDs
Carrierea calycina	p4	(AATA)3	12	118267	118278	ndhD	CDs
Carrierea calycina	p1	(T)10	10	113325	113334	ndhF	CDs
Carrierea calycina	p3	(ATT)4	12	114145	114156	ndhF	CDs
Carrierea calycina	p2	(AT)6	12	84662	84673	rpl22	CDs
Carrierea calycina	p1	(T)12	12	24909	24920	rpoB	CDs
Carrierea calycina	p2	(AT)5	10	18551	18560	rpoC2	CDs
Carrierea calycina	p1	(T)14	14	17181	17194	rpoC2	CDs
Carrierea calycina	p1	(T)10	10	127653	127662	ycf1	CDs
Carrierea calycina	p1	(A)11	11	130510	130520	ycf1	CDs
Carrierea calycina	p4	(CATT)3	12	128193	128204	ycf1	CDs
Casearia decandra Jacq.	p1	(T)11	11	20889	20899	rpoC1	CDs
Casearia decandra Jacq.	p4	(AATA)3	12	117229	117240	ndhD	CDs
Casearia decandra Jacq.	p4	(AAGT)3	12	113594	113605	ndhF	CDs
Casearia decandra Jacq.	p1	(G)11	11	34778	34788	psbC	CDs
Casearia decandra Jacq.	p1	(T)12	12	26179	26190	rpoB	CDs
Casearia decandra Jacq.	p2	(TA)5	10	19823	19832	rpoC2	CDs
Casearia decandra Jacq.	p1	(T)13	13	18461	18473	rpoC2	CDs
Casearia decandra Jacq.	p1	(T)10	10	128363	128372	ycf1	CDs
Casearia decandra Jacq.	p2	(TA)5	10	127692	127701	ycf1	CDs
Casearia decandra Jacq.	p1	(A)11	11	129471	129481	ycf1	CDs
Casearia decandra Jacq.	p1	(T)11	11	128243	128253	ycf1	CDs
Casearia decandra Jacq.	p1	(T)11	11	128778	128788	ycf1	CDs
Casearia decandra Jacq.	p4	(TAAT)3	12	127081	127092	ycf1	CDs
Casearia velutina	p1	(T)11	11	19690	19700	rpoC1	CDs
Casearia velutina	p1	(T)10	10	50490	50499	trnV-UAC	CDs
Casearia velutina	p5	(TTTAT)3	15	8494	8508	atpA	CDs
Casearia velutina	p4	(AATA)3	12	116480	116491	ndhD	CDs
Casearia velutina	p1	(T)10	10	112647	112656	ndhF	CDs
Casearia velutina	p4	(AAGT)3	12	112758	112769	ndhF	CDs
Casearia velutina	p3	(CAG)4	12	820	831	psbA	CDs
Casearia velutina	p1	(T)12	12	24966	24977	rpoB	CDs
Casearia velutina	p2	(AT)5	10	18631	18640	rpoC2	CDs
Casearia velutina	p1	(T)13	13	17262	17274	rpoC2	CDs
Casearia velutina	p1	(T)13	13	155955	155967	rps19	CDs
Casearia velutina	p1	(T)10	10	127697	127706	ycf1	CDs
Casearia velutina	p1	(A)11	11	128825	128835	ycf1	CDs
Casearia velutina	p4	(TAAT)3	12	126415	126426	ycf1	CDs
Dovyalis caffra	p1	(T)13	13	69411	69423	clpP	CDs
Dovyalis caffra	p1	(A)10	10	142277	142286	ndhB	CDs
Dovyalis caffra	p1	(T)11	11	20022	20032	rpoC1	CDs
Dovyalis caffra	p1	(A)12	12	71241	71252	clpP	CDs
Dovyalis caffra	p1	(T)12	12	114476	114487	ccsA	CDs
Dovyalis caffra	p1	(T)10	10	60214	60223	cemA	CDs
Dovyalis caffra	p4	(AATA)3	12	116232	116243	ndhD	CDs
Dovyalis caffra	p1	(T)15	15	115927	115941	ndhD	CDs
Dovyalis caffra	p1	(T)10	10	112394	112403	ndhF	CDs
Dovyalis caffra	p1	(T)11	11	111557	111567	ndhF	CDs
Dovyalis caffra	p1	(A)12	12	118573	118584	ndhG	CDs
Dovyalis caffra	p1	(T)10	10	48326	48335	ndhJ	CDs
Dovyalis caffra	p1	(T)14	14	61168	61181	petA	CDs
Dovyalis caffra	p1	(T)12	12	58581	58592	psaI	CDs
Dovyalis caffra	p1	(A)10	10	71845	71854	psbB	CDs
Dovyalis caffra	p3	(TAT)4	12	54453	54464	rbcL	CDs
Dovyalis caffra	p1	(T)13	13	80626	80638	rpl14	CDs
Dovyalis caffra	p1	(T)12	12	25333	25344	rpoB	CDs
Dovyalis caffra	p2	(AT)5	10	18973	18982	rpoC2	CDs
Dovyalis caffra	p1	(T)14	14	17603	17616	rpoC2	CDs
Dovyalis caffra	p1	(T)10	10	82781	82790	rps3	CDs
Dovyalis caffra	p1	(A)15	15	47451	47465	trnF-GAA	CDs
Dovyalis caffra	p1	(T)10	10	124139	124148	ycf1	CDs
Dovyalis caffra	p1	(T)10	10	125552	125561	ycf1	CDs
Dovyalis caffra	p1	(A)11	11	128307	128317	ycf1	CDs
Dovyalis caffra	p1	(T)11	11	127062	127072	ycf1	CDs
Dovyalis caffra	p4	(CATT)3	12	126092	126103	ycf1	CDs
Dovyalis caffra	p1	(T)12	12	59236	59247	ycf4	CDs
Flacourtia inermis	p1	(T)11	11	19953	19963	rpoC1	CDs
Flacourtia inermis	p4	(AATA)3	12	115978	115989	ndhD	CDs
Flacourtia inermis	p1	(T)11	11	112189	112199	ndhF	CDs
Flacourtia inermis	p1	(C)10	10	40976	40985	psaA	CDs
Flacourtia inermis	p1	(T)12	12	25263	25274	rpoB	CDs
Flacourtia inermis	p2	(AT)5	10	18904	18913	rpoC2	CDs
Flacourtia inermis	p1	(T)14	14	17534	17547	rpoC2	CDs
Flacourtia inermis	p1	(T)10	10	125294	125303	ycf1	CDs
Flacourtia inermis	p1	(A)11	11	128046	128056	ycf1	CDs
Flacourtia inermis	p1	(T)11	11	126801	126811	ycf1	CDs
Flacourtia inermis	p4	(CATT)3	12	125831	125842	ycf1	CDs
Flacourtia ramontchii	p1	(T)11	11	19886	19896	rpoC1	CDs
Flacourtia ramontchii	p4	(CTAC)3	12	132330	132341	23S ribosomal RNA	CDs
Flacourtia ramontchii	p4	(AATA)3	12	115640	115651	ndhD	CDs
Flacourtia ramontchii	p1	(T)10	10	111829	111838	ndhF	CDs
Flacourtia ramontchii	p1	(C)10	10	40901	40910	psaA	CDs
Flacourtia ramontchii	p1	(T)12	12	25196	25207	rpoB	CDs
Flacourtia ramontchii	p2	(AT)5	10	18837	18846	rpoC2	CDs
Flacourtia ramontchii	p1	(T)14	14	17467	17480	rpoC2	CDs
Flacourtia ramontchii	p1	(T)10	10	124951	124960	ycf1	CDs
Flacourtia ramontchii	p1	(A)11	11	127700	127710	ycf1	CDs
Flacourtia ramontchii	p1	(T)11	11	126461	126471	ycf1	CDs
Flacourtia ramontchii	p4	(CATT)3	12	125491	125502	ycf1	CDs
Flacourtia rukam	p1	(T)11	11	19935	19945	rpoC1	CDs
Flacourtia rukam	p1	(T)10	10	112276	112285	ndhF	CDs
Flacourtia rukam	p1	(C)10	10	40986	40995	psaA	CDs
Flacourtia rukam	p1	(T)12	12	25245	25256	rpoB	CDs
Flacourtia rukam	p2	(AT)5	10	18886	18895	rpoC2	CDs
Flacourtia rukam	p1	(T)14	14	17516	17529	rpoC2	CDs
Flacourtia rukam	p1	(T)10	10	125399	125408	ycf1	CDs
Flacourtia rukam	p1	(A)11	11	128154	128164	ycf1	CDs
Flacourtia rukam	p1	(T)11	11	126909	126919	ycf1	CDs
Homalium cochinchinense	p1	(T)11	11	20137	20147	rpoC1	CDs
Homalium cochinchinense	p4	(AATA)3	12	115872	115883	ndhD	CDs
Homalium cochinchinense	p1	(T)10	10	112092	112101	ndhF	CDs
Homalium cochinchinense	p1	(G)11	11	34703	34713	psbC	CDs
Homalium cochinchinense	p1	(T)12	12	25451	25462	rpoB	CDs
Homalium cochinchinense	p2	(AT)5	10	19088	19097	rpoC2	CDs
Homalium cochinchinense	p1	(T)14	14	17718	17731	rpoC2	CDs
Homalium cochinchinense	p1	(A)10	10	79898	79907	rps8	CDs
Homalium cochinchinense	p1	(T)10	10	125201	125210	ycf1	CDs
Homalium cochinchinense	p1	(A)11	11	127968	127978	ycf1	CDs
Homalium cochinchinense	p1	(T)11	11	126717	126727	ycf1	CDs
Homalium cochinchinense	p4	(CATT)3	12	125750	125761	ycf1	CDs
Homalium racemosum	p1	(T)11	11	20912	20922	rpoC1	CDs
Homalium racemosum	p4	(AATA)3	12	117709	117720	ndhD	CDs
Homalium racemosum	p1	(T)10	10	113965	113974	ndhF	CDs
Homalium racemosum	p1	(G)10	10	35509	35518	psbC	CDs
Homalium racemosum	p1	(T)12	12	26234	26245	rpoB	CDs
Homalium racemosum	p2	(AT)5	10	19863	19872	rpoC2	CDs
Homalium racemosum	p1	(T)14	14	18493	18506	rpoC2	CDs
Homalium racemosum	p1	(A)10	10	82055	82064	rps8	CDs
Homalium racemosum	p1	(T)10	10	127061	127070	ycf1	CDs
Homalium racemosum	p1	(A)11	11	129828	129838	ycf1	CDs
Homalium racemosum	p1	(T)11	11	128577	128587	ycf1	CDs
Homalium racemosum	p4	(CATT)3	12	127601	127612	ycf1	CDs
Idesia polycarpa Maxim	p1	(T)11	11	19971	19981	rpoC1	CDs
Idesia polycarpa Maxim	p4	(AATA)3	12	117167	117178	ndhD	CDs
Idesia polycarpa Maxim	p2	(AT)6	12	84786	84797	rpl22	CDs
Idesia polycarpa Maxim	p1	(T)12	12	25282	25293	rpoB	CDs
Idesia polycarpa Maxim	p2	(AT)5	10	18912	18921	rpoC2	CDs
Idesia polycarpa Maxim	p1	(T)14	14	17542	17555	rpoC2	CDs
Idesia polycarpa Maxim	p1	(A)12	12	81099	81110	rps8	CDs
Idesia polycarpa Maxim	p2	(AT)5	10	125373	125382	ycf1	CDs
Idesia polycarpa Maxim	p1	(T)10	10	126506	126515	ycf1	CDs
Idesia polycarpa Maxim	p1	(A)11	11	129399	129409	ycf1	CDs
Idesia polycarpa Maxim	p1	(T)11	11	128022	128032	ycf1	CDs
Idesia polycarpa Maxim	p4	(CATT)3	12	127046	127057	ycf1	CDs
Itoa orientalis	p1	(T)11	11	19606	19616	rpoC1	CDs
Itoa orientalis	p4	(AATA)3	12	118064	118075	ndhD	CDs
Itoa orientalis	p1	(T)10	10	113060	113069	ndhF	CDs
Itoa orientalis	p1	(G)10	10	34054	34063	psbC	CDs
Itoa orientalis	p2	(AT)6	12	84480	84491	rpl22	CDs
Itoa orientalis	p1	(T)12	12	24881	24892	rpoB	CDs
Itoa orientalis	p2	(AT)5	10	18552	18561	rpoC2	CDs
Itoa orientalis	p1	(T)14	14	17182	17195	rpoC2	CDs
Itoa orientalis	p1	(A)10	10	68379	68388	rps18	CDs
Itoa orientalis	p1	(T)10	10	127440	127449	ycf1	CDs
Itoa orientalis	p1	(A)11	11	130309	130319	ycf1	CDs
Itoa orientalis	p4	(CATT)3	12	127980	127991	ycf1	CDs
Itoa orientalis	p4	(TAAT)3	12	127812	127823	ycf1	CDs
Itoa orientalis	p1	(A)13	13	129580	129592	ycf1	CDs
Olmediella betschleriana	p1	(T)11	11	20548	20558	rpoC1	CDs
Olmediella betschleriana	p4	(AATA)3	12	118243	118254	ndhD	CDs
Olmediella betschleriana	p1	(T)11	11	114436	114446	ndhF	CDs
Olmediella betschleriana	p2	(AT)6	12	85783	85794	rpl22	CDs
Olmediella betschleriana	p1	(T)12	12	25853	25864	rpoB	CDs
Olmediella betschleriana	p2	(AT)5	10	19499	19508	rpoC2	CDs
Olmediella betschleriana	p1	(T)14	14	18129	18142	rpoC2	CDs
Olmediella betschleriana	p1	(A)11	11	82019	82029	rps8	CDs
Olmediella betschleriana	p1	(T)10	10	127643	127652	ycf1	CDs
Olmediella betschleriana	p1	(A)11	11	130557	130567	ycf1	CDs
Olmediella betschleriana	p1	(T)11	11	129159	129169	ycf1	CDs
Olmediella betschleriana	p4	(CATT)3	12	128183	128194	ycf1	CDs
Poliothyrsis sinensis	p1	(T)11	11	19938	19948	rpoC1	CDs
Poliothyrsis sinensis	p4	(AATA)3	12	117032	117043	ndhD	CDs
Poliothyrsis sinensis	p1	(T)10	10	113228	113237	ndhF	CDs
Poliothyrsis sinensis	p2	(AT)6	12	84792	84803	rpl22	CDs
Poliothyrsis sinensis	p1	(T)12	12	25247	25258	rpoB	CDs
Poliothyrsis sinensis	p2	(AT)5	10	18889	18898	rpoC2	CDs
Poliothyrsis sinensis	p1	(T)14	14	17513	17526	rpoC2	CDs
Poliothyrsis sinensis	p1	(A)11	11	129344	129354	ycf1	CDs
Populus euphratica	p1	(T)11	11	20213	20223	rpoC1	CDs
Populus euphratica	p4	(AATA)3	12	118123	118134	ndhD	CDs
Populus euphratica	p1	(T)11	11	114411	114421	ndhF	CDs
Populus euphratica	p1	(T)12	12	25544	25555	rpoB	CDs
Populus euphratica	p1	(T)10	10	18319	18328	rpoC2	CDs
Populus euphratica	p1	(T)14	14	17797	17810	rpoC2	CDs
Populus euphratica	p1	(A)13	13	82174	82186	rps8	CDs
Populus euphratica	p1	(T)10	10	127544	127553	ycf1	CDs
Populus euphratica	p1	(A)11	11	130293	130303	ycf1	CDs
Populus euphratica	p1	(T)11	11	129054	129064	ycf1	CDs
Populus euphratica	p4	(CATT)3	12	128078	128089	ycf1	CDs
Prockia crucis	p1	(T)11	11	19743	19753	rpoC1	CDs
Prockia crucis	p4	(AATA)3	12	118141	118152	ndhD	CDs
Prockia crucis	p1	(T)10	10	113788	113797	ndhF	CDs
Prockia crucis	p1	(T)12	12	25049	25060	rpoB	CDs
Prockia crucis	p2	(AT)5	10	18694	18703	rpoC2	CDs
Prockia crucis	p1	(T)16	16	17324	17339	rpoC2	CDs
Prockia crucis	p1	(A)11	11	130040	130050	ycf1	CDs
Prockia crucis	p1	(T)11	11	127236	127246	ycf1	CDs
Prockia crucis	p1	(T)11	11	128753	128763	ycf1	CDs
Prockia crucis	p4	(CATT)3	12	127783	127794	ycf1	CDs
Salix interior	p1	(T)11	11	19605	19615	rpoC1	CDs
Salix interior	p1	(T)10	10	52905	52914	trnV	CDs
Salix interior	p4	(AATA)3	12	117549	117560	ndhD	CDs
Salix interior	p1	(T)11	11	113935	113945	ndhF	CDs
Salix interior	p4	(ATTA)3	12	65497	65508	psbL	CDs
Salix interior	p1	(T)12	12	24924	24935	rpoB	CDs
Salix interior	p2	(AT)5	10	18556	18565	rpoC2	CDs
Salix interior	p1	(T)14	14	17189	17202	rpoC2	CDs
Salix interior	p1	(A)11	11	82298	82308	rps8	CDs
Salix interior	p1	(T)10	10	126892	126901	ycf1	CDs
Salix interior	p1	(A)11	11	129650	129660	ycf1	CDs
Salix interior	p1	(T)11	11	128405	128415	ycf1	CDs
Salix interior	p4	(CATT)3	12	127438	127449	ycf1	CDs
Scolopia chinensis	p1	(T)11	11	20067	20077	rpoC1	CDs
Scolopia chinensis	p4	(AATA)3	12	117805	117816	ndhD	CDs
Scolopia chinensis	p1	(T)10	10	112772	112781	ndhF	CDs
Scolopia chinensis	p1	(C)10	10	41636	41645	psaA	CDs
Scolopia chinensis	p1	(T)12	12	25377	25388	rpoB	CDs
Scolopia chinensis	p2	(AT)5	10	19018	19027	rpoC2	CDs
Scolopia chinensis	p1	(T)14	14	17648	17661	rpoC2	CDs
Scolopia chinensis	p1	(A)10	10	80697	80706	rps8	CDs
Scolopia chinensis	p1	(A)11	11	129840	129850	ycf1	CDs
Scolopia chinensis	p1	(T)11	11	128607	128617	ycf1	CDs
Scolopia chinensis	p4	(CATT)3	12	127631	127642	ycf1	CDs
Scolopia saeva	p1	(T)11	11	19688	19698	rpoC1	CDs
Scolopia saeva	p4	(AATA)3	12	116329	116340	ndhD	CDs
Scolopia saeva	p1	(T)10	10	112586	112595	ndhF	CDs
Scolopia saeva	p1	(C)10	10	41238	41247	psaA	CDs
Scolopia saeva	p2	(AT)6	12	84053	84064	rpl22	CDs
Scolopia saeva	p1	(T)12	12	24998	25009	rpoB	CDs
Scolopia saeva	p2	(AT)5	10	18639	18648	rpoC2	CDs
Scolopia saeva	p1	(T)14	14	17269	17282	rpoC2	CDs
Scolopia saeva	p1	(T)10	10	125619	125628	ycf1	CDs
Scolopia saeva	p1	(A)11	11	128374	128384	ycf1	CDs
Scolopia saeva	p1	(T)11	11	127141	127151	ycf1	CDs
Scolopia saeva	p4	(CATT)3	12	126159	126170	ycf1	CDs
Xylosma congestum	p1	(T)11	11	19975	19985	rpoC1	CDs
Xylosma congestum	p4	(AATA)3	12	116408	116419	ndhD	CDs
Xylosma congestum	p1	(T)10	10	112585	112594	ndhF	CDs
Xylosma congestum	p1	(C)10	10	41346	41355	psaA	CDs
Xylosma congestum	p3	(TTA)4	12	32981	32992	psbD	CDs
Xylosma congestum	p1	(T)12	12	25284	25295	rpoB	CDs
Xylosma congestum	p2	(AT)5	10	18926	18935	rpoC2	CDs
Xylosma congestum	p1	(T)14	14	17553	17566	rpoC2	CDs
Xylosma congestum	p1	(T)10	10	125719	125728	ycf1	CDs
Xylosma congestum	p1	(A)11	11	128474	128484	ycf1	CDs
Xylosma congestum	p4	(CATT)3	12	126259	126270	ycf1	CDs
Abatia parviflora	p1	(A)13	13	108861	108873	4.5S ribosomal RNA-5S ribosomal RNA	IGS
Abatia parviflora	p1	(T)13	13	132354	132366	5S ribosomal RNA-4.5S ribosomal RNA	IGS
Abatia parviflora	p4	(AATA)3	12	59609	59620	accD-psaI	IGS
Abatia parviflora	p4	(TATT)3	12	59009	59020	accD-psaI	IGS
Abatia parviflora	p1	(T)12	12	55047	55058	atpB-rbcL	IGS
Abatia parviflora	p1	(T)14	14	54687	54700	atpB-rbcL	IGS
Abatia parviflora	p1	(T)18	18	11814	11831	atpF-atpH	IGS
Abatia parviflora	p2	(TA)5	10	12960	12969	atpH-atpI	IGS
Abatia parviflora	p1	(T)10	10	14293	14302	atpI-rps2	IGS
Abatia parviflora	p4	(TTTA)3	12	116742	116753	ccsA-ndhD	IGS
Abatia parviflora	p1	(A)11	11	72597	72607	clpP-psbB	IGS
Abatia parviflora	p1	(A)15	15	72782	72796	clpP-psbB	IGS
Abatia parviflora	p1	(T)10	10	5015	5024	matK-trnQ-UUG	IGS
Abatia parviflora	p1	(A)18	18	4515	4532	matK-trnQ-UUG	IGS
Abatia parviflora	p1	(A)23	23	5286	5308	matK-trnQ-UUG	IGS
Abatia parviflora	p3	(TTA)4	12	114530	114541	ndhF-trnL-UAG	IGS
Abatia parviflora	p1	(A)14	14	114649	114662	ndhF-trnL-UAG	IGS
Abatia parviflora	p1	(T)14	14	115292	115305	ndhF-trnL-UAG	IGS
Abatia parviflora	p1	(A)12	12	120338	120349	ndhG-ndhI	IGS
Abatia parviflora	p3	(AAT)4	12	124430	124441	ndhH-rps15	IGS
Abatia parviflora	p1	(T)10	10	49087	49096	ndhJ-ndhK	IGS
Abatia parviflora	p3	(TTA)4	12	49895	49906	ndhK-ndhC	IGS
Abatia parviflora	p1	(A)16	16	63642	63657	petA-psbJ	IGS
Abatia parviflora	p1	(T)10	10	77336	77345	petB-petD	IGS
Abatia parviflora	p1	(T)12	12	28499	28510	petN-psbM	IGS
Abatia parviflora	p5	(TTATA)3	15	27658	27672	petN-psbM	IGS
Abatia parviflora	p1	(A)10	10	42559	42568	psaA-ycf3	IGS
Abatia parviflora	p1	(T)19	19	41854	41872	psaA-ycf3	IGS
Abatia parviflora	p1	(T)18	18	118673	118690	psaC-ndhE	IGS
Abatia parviflora	p1	(A)10	10	60163	60172	psaI-ycf4	IGS
Abatia parviflora	p1	(G)12	12	67464	67475	psaJ-rpl33	IGS
Abatia parviflora	p1	(T)12	12	65446	65457	psbE-petL	IGS
Abatia parviflora	p1	(A)10	10	7072	7081	psbI-trnS-GCU	IGS
Abatia parviflora	p1	(A)10	10	29415	29424	psbM-trnD-GUC	IGS
Abatia parviflora	p1	(A)17	17	81915	81931	rpl14-rpl16	IGS
Abatia parviflora	p1	(T)12	12	69440	69451	rpl20-clpP	IGS
Abatia parviflora	p1	(T)13	13	69984	69996	rpl20-clpP	IGS
Abatia parviflora	p1	(T)14	14	69824	69837	rpl20-clpP	IGS
Abatia parviflora	p1	(A)10	10	84865	84874	rpl22-rps19	IGS
Abatia parviflora	p1	(A)14	14	155965	155978	rpl2-rps19	IGS
Abatia parviflora	p1	(T)15	15	80642	80656	rpl36-rps8	IGS
Abatia parviflora	p1	(T)12	12	79569	79580	rpoA-rps11	IGS
Abatia parviflora	p1	(A)11	11	25822	25832	rpoB-trnC-GCA	IGS
Abatia parviflora	p1	(A)11	11	26300	26310	rpoB-trnC-GCA	IGS
Abatia parviflora	p1	(G)12	12	26957	26968	rpoB-trnC-GCA	IGS
Abatia parviflora	p2	(AT)5	10	125149	125158	rps15-ycf1	IGS
Abatia parviflora	p1	(T)12	12	68799	68810	rps18-rpl20	IGS
Abatia parviflora	p1	(T)14	14	85249	85262	rps19-rpl2	IGS
Abatia parviflora	p1	(T)10	10	46037	46046	rps4-trnT-UGU	IGS
Abatia parviflora	p1	(T)19	19	81256	81274	rps8-rpl14	IGS
Abatia parviflora	p1	(T)13	13	30385	30397	trnD-GUC-trnY-GUA	IGS
Abatia parviflora	p2	(TA)6	12	30829	30840	trnE-UUC-trnT-GGU	IGS
Abatia parviflora	p1	(T)15	15	48474	48488	trnF-GAA-ndhJ	IGS
Abatia parviflora	p1	(A)10	10	8456	8465	trnG-UCC-trnR-UCU	IGS
Abatia parviflora	p1	(A)10	10	3811	3820	trnK-UUU-matK	IGS
Abatia parviflora	p1	(A)12	12	3635	3646	trnK-UUU-matK	IGS
Abatia parviflora	p1	(T)15	15	47627	47641	trnL-UAA-trnF-GAA	IGS
Abatia parviflora	p1	(A)10	10	131507	131516	trnN-GUU-trnR-ACG	IGS
Abatia parviflora	p2	(AT)5	10	67242	67251	trnP-UGG-psaJ	IGS
Abatia parviflora	p1	(T)10	10	67016	67025	trnP-UGG-psaJ	IGS
Abatia parviflora	p1	(T)10	10	109711	109720	trnR-ACG-trnN-GUU	IGS
Abatia parviflora	p1	(A)10	10	7354	7363	trnS-GCU-trnG-UCC	IGS
Abatia parviflora	p1	(A)10	10	46435	46444	trnT-UGU-trnL-UAA	IGS
Abatia parviflora	p1	(T)14	14	60845	60858	ycf4-cemA	IGS
Azara serrata	p1	(T)13	13	59108	59120	accD-psaI	IGS
Azara serrata	p1	(T)12	12	54704	54715	atpB-rbcL	IGS
Azara serrata	p1	(T)14	14	55144	55157	atpB-rbcL	IGS
Azara serrata	p1	(T)10	10	11690	11699	atpF-atpH	IGS
Azara serrata	p1	(T)11	11	13073	13083	atpH-atpI	IGS
Azara serrata	p1	(A)11	11	72900	72910	clpP-psbB	IGS
Azara serrata	p1	(A)11	11	73102	73112	clpP-psbB	IGS
Azara serrata	p1	(A)12	12	72703	72714	clpP-psbB	IGS
Azara serrata	p1	(A)10	10	5256	5265	matK-trnQ-UUG	IGS
Azara serrata	p1	(A)11	11	5764	5774	matK-trnQ-UUG	IGS
Azara serrata	p1	(T)13	13	4976	4988	matK-trnQ-UUG	IGS
Azara serrata	p1	(A)17	17	4401	4417	matK-trnQ-UUG	IGS
Azara serrata	p1	(T)11	11	98520	98530	ndhB-rps7	IGS
Azara serrata	p2	(AT)5	10	147419	147428	ndhB-trnL-CAA	IGS
Azara serrata	p1	(A)14	14	50562	50575	ndhC-trnV-UAC	IGS
Azara serrata	p1	(T)10	10	120010	120019	ndhD-psaC	IGS
Azara serrata	p5	(TTTGA)3	15	121068	121082	ndhE-ndhG	IGS
Azara serrata	p1	(A)11	11	115405	115415	ndhF-trnL-UAG	IGS
Azara serrata	p2	(AT)6	12	115782	115793	ndhF-trnL-UAG	IGS
Azara serrata	p1	(T)12	12	116961	116972	ndhF-trnL-UAG	IGS
Azara serrata	p1	(A)10	10	126074	126083	ndhH-rps15	IGS
Azara serrata	p1	(T)14	14	49848	49861	ndhK-ndhC	IGS
Azara serrata	p1	(A)11	11	66381	66391	petL-petG	IGS
Azara serrata	p2	(AT)5	10	60135	60144	psaI-ycf4	IGS
Azara serrata	p1	(T)12	12	59980	59991	psaI-ycf4	IGS
Azara serrata	p1	(T)10	10	67805	67814	psaJ-rpl33	IGS
Azara serrata	p1	(A)11	11	66232	66242	psbE-petL	IGS
Azara serrata	p4	(TATT)3	12	65947	65958	psbE-petL	IGS
Azara serrata	p4	(TTTC)3	12	75694	75705	psbH-petB	IGS
Azara serrata	p1	(A)14	14	6839	6852	psbK-psbI	IGS
Azara serrata	p3	(ATA)4	12	75234	75245	psbN-psbH	IGS
Azara serrata	p1	(A)10	10	36315	36324	psbZ-trnG-GCC	IGS
Azara serrata	p1	(A)16	16	82165	82180	rpl14-rpl16	IGS
Azara serrata	p1	(A)15	15	83873	83887	rpl16-rps3	IGS
Azara serrata	p1	(T)15	15	69710	69724	rpl20-clpP	IGS
Azara serrata	p1	(A)11	11	157806	157816	rpl2-rps19	IGS
Azara serrata	p1	(T)16	16	79842	79857	rpoA-rps11	IGS
Azara serrata	p1	(A)14	14	25675	25688	rpoB-trnC-GCA	IGS
Azara serrata	p1	(A)10	10	126611	126620	rps15-ycf1	IGS
Azara serrata	p1	(T)12	12	69067	69078	rps18-rpl20	IGS
Azara serrata	p1	(T)11	11	85550	85560	rps19-rpl2	IGS
Azara serrata	p1	(A)12	12	46170	46181	rps4-trnT-UGU	IGS
Azara serrata	p1	(A)11	11	144836	144846	rps7-ndhB	IGS
Azara serrata	p1	(T)13	13	100515	100527	rps7-trnV-GAC	IGS
Azara serrata	p5	(TTCTA)3	15	101067	101081	rps7-trnV-GAC	IGS
Azara serrata	p1	(T)14	14	81514	81527	rps8-rpl14	IGS
Azara serrata	p1	(T)12	12	27213	27224	trnC-GCA-petN	IGS
Azara serrata	p1	(A)10	10	30179	30188	trnD-GUC-trnY-GUA	IGS
Azara serrata	p1	(T)10	10	30337	30346	trnD-GUC-trnY-GUA	IGS
Azara serrata	p2	(TA)5	10	30828	30837	trnE-UUC-trnT-GGU	IGS
Azara serrata	p1	(T)10	10	48060	48069	trnF-GAA-ndhJ	IGS
Azara serrata	p1	(T)15	15	48243	48257	trnF-GAA-ndhJ	IGS
Azara serrata	p1	(A)13	13	36489	36501	trnG-GCC-trnfM-CAU	IGS
Azara serrata	p1	(A)12	12	8513	8524	trnG-UCC-trnR-UCU	IGS
Azara serrata	p1	(T)11	11	199	209	trnH-GUG-psbA	IGS
Azara serrata	p1	(A)10	10	3696	3705	trnK-UUU-matK	IGS
Azara serrata	p1	(T)10	10	3898	3907	trnK-UUU-matK	IGS
Azara serrata	p2	(AT)5	10	95938	95947	trnL-CAA-ndhB	IGS
Azara serrata	p1	(T)13	13	47513	47525	trnL-UAA-trnF-GAA	IGS
Azara serrata	p1	(T)13	13	47644	47656	trnL-UAA-trnF-GAA	IGS
Azara serrata	p1	(T)11	11	52721	52731	trnM-CAU-atpE	IGS
Azara serrata	p1	(A)10	10	133168	133177	trnN-GUU-trnR-ACG	IGS
Azara serrata	p1	(T)10	10	110189	110198	trnR-ACG-trnN-GUU	IGS
Azara serrata	p3	(TAT)4	12	8647	8658	trnR-UCU-atpA	IGS
Azara serrata	p1	(A)15	15	31842	31856	trnT-GGU-psbD	IGS
Azara serrata	p1	(A)12	12	46390	46401	trnT-UGU-trnL-UAA	IGS
Azara serrata	p1	(A)13	13	142839	142851	trnV-GAC-rps7	IGS
Azara serrata	p5	(AATAG)3	15	142283	142297	trnV-GAC-rps7	IGS
Azara serrata	p1	(T)18	18	66898	66915	trnW-CCA-trnP-UGG	IGS
Azara serrata	p1	(T)14	14	112818	112831	ycf1-ndhF	IGS
Azara serrata	p1	(T)11	11	61147	61157	ycf4-cemA	IGS
Azara serrata	p1	(T)14	14	61021	61034	ycf4-cemA	IGS
Banara guianensis	p1	(A)10	10	110166	110175	4.5S ribosomal RNA-5S ribosomal RNA	IGS
Banara guianensis	p1	(T)10	10	134266	134275	5S ribosomal RNA-4.5S ribosomal RNA	IGS
Banara guianensis	p3	(ATT)6	18	59825	59842	accD-psaI	IGS
Banara guianensis	p1	(T)11	11	55445	55455	atpB-rbcL	IGS
Banara guianensis	p1	(T)11	11	55871	55881	atpB-rbcL	IGS
Banara guianensis	p1	(T)10	10	12017	12026	atpF-atpH	IGS
Banara guianensis	p1	(T)11	11	14504	14514	atpI-rps2	IGS
Banara guianensis	p1	(A)10	10	73901	73910	clpP-psbB	IGS
Banara guianensis	p1	(A)10	10	4889	4898	matK-trnQ-UUG	IGS
Banara guianensis	p1	(A)10	10	5851	5860	matK-trnQ-UUG	IGS
Banara guianensis	p1	(T)11	11	5046	5056	matK-trnQ-UUG	IGS
Banara guianensis	p4	(AGTT)3	12	5518	5529	matK-trnQ-UUG	IGS
Banara guianensis	p1	(A)14	14	4500	4513	matK-trnQ-UUG	IGS
Banara guianensis	p1	(T)11	11	99318	99328	ndhB-rps7	IGS
Banara guianensis	p1	(A)10	10	51459	51468	ndhC-trnV-UAC	IGS
Banara guianensis	p5	(TTTGA)3	15	121282	121296	ndhE-ndhG	IGS
Banara guianensis	p1	(A)10	10	116187	116196	ndhF-trnL-UAG	IGS
Banara guianensis	p2	(AT)5	10	116553	116562	ndhF-trnL-UAG	IGS
Banara guianensis	p1	(T)13	13	117103	117115	ndhF-trnL-UAG	IGS
Banara guianensis	p1	(A)13	13	122196	122208	ndhG-ndhI	IGS
Banara guianensis	p1	(A)13	13	126315	126327	ndhH-rps15	IGS
Banara guianensis	p1	(T)10	10	50754	50763	ndhK-ndhC	IGS
Banara guianensis	p1	(A)13	13	67109	67121	petL-petG	IGS
Banara guianensis	p1	(T)10	10	28827	28836	petN-psbM	IGS
Banara guianensis	p1	(T)10	10	60713	60722	psaI-ycf4	IGS
Banara guianensis	p4	(TTTC)3	12	76487	76498	psbH-petB	IGS
Banara guianensis	p1	(A)12	12	7030	7041	psbI-trnS-GCU	IGS
Banara guianensis	p2	(AT)6	12	30543	30554	psbM-trnD-GUC	IGS
Banara guianensis	p3	(AAT)4	12	76052	76063	psbN-psbH	IGS
Banara guianensis	p4	(ATTA)4	16	36895	36910	psbZ-trnG-GCC	IGS
Banara guianensis	p1	(A)15	15	82971	82985	rpl14-rpl16	IGS
Banara guianensis	p1	(T)13	13	84646	84658	rpl16-rps3	IGS
Banara guianensis	p1	(T)10	10	70472	70481	rpl20-clpP	IGS
Banara guianensis	p1	(T)15	15	70991	71005	rpl20-clpP	IGS
Banara guianensis	p1	(A)10	10	85951	85960	rpl22-rps19	IGS
Banara guianensis	p1	(A)12	12	158095	158106	rpl2-rps19	IGS
Banara guianensis	p1	(T)12	12	80663	80674	rpoA-rps11	IGS
Banara guianensis	p1	(A)11	11	26572	26582	rpoB-trnC-GCA	IGS
Banara guianensis	p1	(T)12	12	86335	86346	rps19-rpl2	IGS
Banara guianensis	p1	(T)10	10	15392	15401	rps2-rpoC2	IGS
Banara guianensis	p1	(A)11	11	145113	145123	rps7-ndhB	IGS
Banara guianensis	p1	(T)13	13	101313	101325	rps7-trnV-GAC	IGS
Banara guianensis	p1	(T)12	12	82328	82339	rps8-rpl14	IGS
Banara guianensis	p1	(T)12	12	27623	27634	trnC-GCA-petN	IGS
Banara guianensis	p1	(A)10	10	30946	30955	trnD-GUC-trnY-GUA	IGS
Banara guianensis	p2	(TA)5	10	31484	31493	trnE-UUC-trnT-GGU	IGS
Banara guianensis	p1	(A)10	10	48930	48939	trnF-GAA-ndhJ	IGS
Banara guianensis	p1	(T)11	11	49148	49158	trnF-GAA-ndhJ	IGS
Banara guianensis	p1	(T)14	14	49322	49335	trnF-GAA-ndhJ	IGS
Banara guianensis	p1	(A)10	10	37294	37303	trnG-GCC-trnfM-CAU	IGS
Banara guianensis	p4	(TTAT)3	12	181	192	trnH-GUG-psbA	IGS
Banara guianensis	p1	(A)11	11	3619	3629	trnK-UUU-matK	IGS
Banara guianensis	p1	(T)12	12	48482	48493	trnL-UAA-trnF-GAA	IGS
Banara guianensis	p1	(A)11	11	133407	133417	trnN-GUU-trnR-ACG	IGS
Banara guianensis	p1	(T)10	10	68026	68035	trnP-UGG-psaJ	IGS
Banara guianensis	p1	(T)11	11	111024	111034	trnR-ACG-trnN-GUU	IGS
Banara guianensis	p3	(TAT)4	12	8966	8977	trnR-UCU-atpA	IGS
Banara guianensis	p1	(T)10	10	7525	7534	trnS-GCU-trnG-UCC	IGS
Banara guianensis	p2	(TA)5	10	36119	36128	trnS-UGA-psbZ	IGS
Banara guianensis	p1	(A)13	13	143116	143128	trnV-GAC-rps7	IGS
Banara guianensis	p1	(T)14	14	67614	67627	trnW-CCA-trnP-UGG	IGS
Bennettiodendron brevipes	p1	(A)15	15	110732	110746	4.5S ribosomal RNA-5S ribosomal RNA	IGS
Bennettiodendron brevipes	p1	(T)15	15	134210	134224	5S ribosomal RNA-4.5S ribosomal RNA	IGS
Bennettiodendron brevipes	p1	(A)10	10	111055	111064	5S ribosomal RNA-trnR-ACG	IGS
Bennettiodendron brevipes	p4	(AATA)3	12	60767	60778	accD-psaI	IGS
Bennettiodendron brevipes	p1	(A)18	18	11303	11320	atpA-atpF	IGS
Bennettiodendron brevipes	p1	(T)11	11	55704	55714	atpB-rbcL	IGS
Bennettiodendron brevipes	p4	(GAAA)3	12	15111	15122	atpI-rps2	IGS
Bennettiodendron brevipes	p1	(A)10	10	74127	74136	clpP-psbB	IGS
Bennettiodendron brevipes	p1	(A)11	11	74322	74332	clpP-psbB	IGS
Bennettiodendron brevipes	p1	(A)12	12	73918	73929	clpP-psbB	IGS
Bennettiodendron brevipes	p1	(T)10	10	4711	4720	matK-trnQ-UUG	IGS
Bennettiodendron brevipes	p4	(ATAC)3	12	5672	5683	matK-trnQ-UUG	IGS
Bennettiodendron brevipes	p1	(A)13	13	5900	5912	matK-trnQ-UUG	IGS
Bennettiodendron brevipes	p1	(A)15	15	5187	5201	matK-trnQ-UUG	IGS
Bennettiodendron brevipes	p1	(T)15	15	5384	5398	matK-trnQ-UUG	IGS
Bennettiodendron brevipes	p1	(T)12	12	99900	99911	ndhB-rps7	IGS
Bennettiodendron brevipes	p1	(A)16	16	52341	52356	ndhC-trnV-UAC	IGS
Bennettiodendron brevipes	p1	(T)14	14	120082	120095	ndhD-psaC	IGS
Bennettiodendron brevipes	p1	(T)12	12	116994	117005	ndhF-trnL-UAG	IGS
Bennettiodendron brevipes	p1	(A)17	17	116577	116593	ndhF-trnL-UAG	IGS
Bennettiodendron brevipes	p1	(A)10	10	122074	122083	ndhG-ndhI	IGS
Bennettiodendron brevipes	p1	(A)10	10	126162	126171	ndhH-rps15	IGS
Bennettiodendron brevipes	p1	(T)10	10	50856	50865	ndhK-ndhC	IGS
Bennettiodendron brevipes	p1	(A)10	10	64304	64313	petA-psbJ	IGS
Bennettiodendron brevipes	p1	(A)10	10	80117	80126	petD-rpoA	IGS
Bennettiodendron brevipes	p1	(T)10	10	67899	67908	petG-trnW-CCA	IGS
Bennettiodendron brevipes	p1	(T)10	10	29303	29312	petN-psbM	IGS
Bennettiodendron brevipes	p4	(TCTA)3	12	42968	42979	psaA-ycf3	IGS
Bennettiodendron brevipes	p1	(T)18	18	120416	120433	psaC-ndhE	IGS
Bennettiodendron brevipes	p1	(T)11	11	60957	60967	psaI-ycf4	IGS
Bennettiodendron brevipes	p4	(TGAA)3	12	1596	1607	psbA-trnK-UUU	IGS
Bennettiodendron brevipes	p4	(TTTC)3	12	76916	76927	psbH-petB	IGS
Bennettiodendron brevipes	p1	(A)10	10	30364	30373	psbM-trnD-GUC	IGS
Bennettiodendron brevipes	p4	(ATAA)3	12	30993	31004	psbM-trnD-GUC	IGS
Bennettiodendron brevipes	p1	(A)19	19	83483	83501	rpl14-rpl16	IGS
Bennettiodendron brevipes	p1	(T)11	11	85200	85210	rpl16-rps3	IGS
Bennettiodendron brevipes	p1	(T)12	12	71452	71463	rpl20-clpP	IGS
Bennettiodendron brevipes	p1	(A)11	11	158036	158046	rpl2-rps19	IGS
Bennettiodendron brevipes	p2	(AT)5	10	69701	69710	rpl33-rps18	IGS
Bennettiodendron brevipes	p1	(A)10	10	27156	27165	rpoB-trnC-GCA	IGS
Bennettiodendron brevipes	p1	(A)13	13	27808	27820	rpoB-trnC-GCA	IGS
Bennettiodendron brevipes	p1	(T)11	11	86910	86920	rps19-rpl2	IGS
Bennettiodendron brevipes	p1	(A)12	12	145045	145056	rps7-ndhB	IGS
Bennettiodendron brevipes	p4	(TTTA)3	12	101882	101893	rps7-trnV-GAC	IGS
Bennettiodendron brevipes	p1	(T)10	10	82854	82863	rps8-rpl14	IGS
Bennettiodendron brevipes	p1	(A)12	12	31987	31998	trnE-UUC-trnT-GGU	IGS
Bennettiodendron brevipes	p1	(T)10	10	49053	49062	trnF-GAA-ndhJ	IGS
Bennettiodendron brevipes	p1	(T)10	10	49429	49438	trnF-GAA-ndhJ	IGS
Bennettiodendron brevipes	p1	(A)11	11	37648	37658	trnG-GCC-trnfM-CAU	IGS
Bennettiodendron brevipes	p1	(A)10	10	9344	9353	trnG-UCC-trnR-UCU	IGS
Bennettiodendron brevipes	p1	(A)18	18	9480	9497	trnG-UCC-trnR-UCU	IGS
Bennettiodendron brevipes	p1	(T)14	14	48659	48672	trnL-UAA-trnF-GAA	IGS
Bennettiodendron brevipes	p3	(ATT)4	12	117200	117211	trnL-UAG-ccsA	IGS
Bennettiodendron brevipes	p1	(A)10	10	133349	133358	trnN-GUU-trnR-ACG	IGS
Bennettiodendron brevipes	p1	(T)10	10	133892	133901	trnR-ACG-5S ribosomal RNA	IGS
Bennettiodendron brevipes	p1	(T)10	10	111598	111607	trnR-ACG-trnN-GUU	IGS
Bennettiodendron brevipes	p1	(T)15	15	8419	8433	trnS-GCU-trnG-UCC	IGS
Bennettiodendron brevipes	p1	(T)10	10	36682	36691	trnS-UGA-psbZ	IGS
Bennettiodendron brevipes	p2	(TA)5	10	36531	36540	trnS-UGA-psbZ	IGS
Bennettiodendron brevipes	p1	(A)10	10	47429	47438	trnT-UGU-trnL-UAA	IGS
Bennettiodendron brevipes	p4	(AAAT)3	12	143060	143071	trnV-GAC-rps7	IGS
Bennettiodendron brevipes	p1	(T)10	10	61973	61982	ycf4-cemA	IGS
Bennettiodendron leprosipes	p1	(A)16	16	109979	109994	4.5S ribosomal RNA-5S ribosomal RNA	IGS
Bennettiodendron leprosipes	p1	(T)16	16	133522	133537	5S ribosomal RNA-4.5S ribosomal RNA	IGS
Bennettiodendron leprosipes	p1	(A)10	10	110303	110312	5S ribosomal RNA-trnR-ACG	IGS
Bennettiodendron leprosipes	p4	(AATA)3	12	60301	60312	accD-psaI	IGS
Bennettiodendron leprosipes	p1	(T)11	11	55268	55278	atpB-rbcL	IGS
Bennettiodendron leprosipes	p1	(T)12	12	14267	14278	atpH-atpI	IGS
Bennettiodendron leprosipes	p1	(T)13	13	14442	14454	atpH-atpI	IGS
Bennettiodendron leprosipes	p4	(GAAA)3	12	15365	15376	atpI-rps2	IGS
Bennettiodendron leprosipes	p1	(A)10	10	73425	73434	clpP-psbB	IGS
Bennettiodendron leprosipes	p1	(A)12	12	73216	73227	clpP-psbB	IGS
Bennettiodendron leprosipes	p1	(T)10	10	4721	4730	matK-trnQ-UUG	IGS
Bennettiodendron leprosipes	p1	(A)13	13	5911	5923	matK-trnQ-UUG	IGS
Bennettiodendron leprosipes	p1	(T)13	13	5396	5408	matK-trnQ-UUG	IGS
Bennettiodendron leprosipes	p1	(A)17	17	5197	5213	matK-trnQ-UUG	IGS
Bennettiodendron leprosipes	p6	(TAACCC)3	18	6114	6131	matK-trnQ-UUG	IGS
Bennettiodendron leprosipes	p1	(T)12	12	99138	99149	ndhB-rps7	IGS
Bennettiodendron leprosipes	p1	(T)13	13	116301	116313	ndhF-trnL-UAG	IGS
Bennettiodendron leprosipes	p1	(A)17	17	115884	115900	ndhF-trnL-UAG	IGS
Bennettiodendron leprosipes	p1	(A)10	10	121386	121395	ndhG-ndhI	IGS
Bennettiodendron leprosipes	p1	(A)10	10	125473	125482	ndhH-rps15	IGS
Bennettiodendron leprosipes	p1	(T)10	10	51192	51201	ndhK-ndhC	IGS
Bennettiodendron leprosipes	p1	(A)11	11	63836	63846	petA-psbJ	IGS
Bennettiodendron leprosipes	p1	(G)13	13	64124	64136	petA-psbJ	IGS
Bennettiodendron leprosipes	p1	(A)11	11	79414	79424	petD-rpoA	IGS
Bennettiodendron leprosipes	p1	(T)12	12	29590	29601	petN-psbM	IGS
Bennettiodendron leprosipes	p4	(TCTA)3	12	43274	43285	psaA-ycf3	IGS
Bennettiodendron leprosipes	p1	(T)12	12	119734	119745	psaC-ndhE	IGS
Bennettiodendron leprosipes	p1	(T)10	10	60491	60500	psaI-ycf4	IGS
Bennettiodendron leprosipes	p1	(T)11	11	68305	68315	psaJ-rpl33	IGS
Bennettiodendron leprosipes	p4	(TGAA)3	12	1596	1607	psbA-trnK-UUU	IGS
Bennettiodendron leprosipes	p4	(TTTC)3	12	76213	76224	psbH-petB	IGS
Bennettiodendron leprosipes	p1	(A)10	10	30653	30662	psbM-trnD-GUC	IGS
Bennettiodendron leprosipes	p4	(ATAA)3	12	31278	31289	psbM-trnD-GUC	IGS
Bennettiodendron leprosipes	p1	(A)12	12	82784	82795	rpl14-rpl16	IGS
Bennettiodendron leprosipes	p1	(T)12	12	84494	84505	rpl16-rps3	IGS
Bennettiodendron leprosipes	p1	(T)10	10	70745	70754	rpl20-clpP	IGS
Bennettiodendron leprosipes	p1	(A)11	11	157358	157368	rpl2-rps19	IGS
Bennettiodendron leprosipes	p2	(AT)5	10	68991	69000	rpl33-rps18	IGS
Bennettiodendron leprosipes	p1	(T)10	10	81543	81552	rpl36-rps8	IGS
Bennettiodendron leprosipes	p1	(A)10	10	27426	27435	rpoB-trnC-GCA	IGS
Bennettiodendron leprosipes	p1	(T)11	11	86148	86158	rps19-rpl2	IGS
Bennettiodendron leprosipes	p1	(A)10	10	47544	47553	rps4-trnT-UGU	IGS
Bennettiodendron leprosipes	p1	(A)12	12	144367	144378	rps7-ndhB	IGS
Bennettiodendron leprosipes	p4	(TTTA)3	12	101120	101131	rps7-trnV-GAC	IGS
Bennettiodendron leprosipes	p1	(T)14	14	82151	82164	rps8-rpl14	IGS
Bennettiodendron leprosipes	p1	(A)10	10	31714	31723	trnD-GUC-trnY-GUA	IGS
Bennettiodendron leprosipes	p1	(A)10	10	32283	32292	trnE-UUC-trnT-GGU	IGS
Bennettiodendron leprosipes	p1	(T)10	10	49765	49774	trnF-GAA-ndhJ	IGS
Bennettiodendron leprosipes	p1	(T)11	11	49388	49398	trnF-GAA-ndhJ	IGS
Bennettiodendron leprosipes	p1	(A)10	10	37955	37964	trnG-GCC-trnfM-CAU	IGS
Bennettiodendron leprosipes	p1	(A)10	10	9388	9397	trnG-UCC-trnR-UCU	IGS
Bennettiodendron leprosipes	p1	(A)14	14	9524	9537	trnG-UCC-trnR-UCU	IGS
Bennettiodendron leprosipes	p1	(A)10	10	3816	3825	trnK-UUU-matK	IGS
Bennettiodendron leprosipes	p1	(T)12	12	48996	49007	trnL-UAA-trnF-GAA	IGS
Bennettiodendron leprosipes	p3	(ATT)4	12	116508	116519	trnL-UAG-ccsA	IGS
Bennettiodendron leprosipes	p1	(A)10	10	132660	132669	trnN-GUU-trnR-ACG	IGS
Bennettiodendron leprosipes	p1	(A)10	10	132788	132797	trnN-GUU-trnR-ACG	IGS
Bennettiodendron leprosipes	p1	(T)10	10	133204	133213	trnR-ACG-5S ribosomal RNA	IGS
Bennettiodendron leprosipes	p1	(T)10	10	110719	110728	trnR-ACG-trnN-GUU	IGS
Bennettiodendron leprosipes	p1	(T)10	10	110847	110856	trnR-ACG-trnN-GUU	IGS
Bennettiodendron leprosipes	p1	(T)12	12	8467	8478	trnS-GCU-trnG-UCC	IGS
Bennettiodendron leprosipes	p1	(T)10	10	36983	36992	trnS-UGA-psbZ	IGS
Bennettiodendron leprosipes	p2	(TA)5	10	36832	36841	trnS-UGA-psbZ	IGS
Bennettiodendron leprosipes	p1	(A)11	11	47762	47772	trnT-UGU-trnL-UAA	IGS
Bennettiodendron leprosipes	p4	(AAAT)3	12	142382	142393	trnV-GAC-rps7	IGS
Carrierea calycina	p1	(A)11	11	108976	108986	4.5S ribosomal RNA-5S ribosomal RNA	IGS
Carrierea calycina	p1	(T)11	11	133763	133773	5S ribosomal RNA-4.5S ribosomal RNA	IGS
Carrierea calycina	p1	(A)14	14	109295	109308	5S ribosomal RNA-trnR-ACG	IGS
Carrierea calycina	p1	(T)10	10	58939	58948	accD-psaI	IGS
Carrierea calycina	p1	(A)10	10	54640	54649	atpB-rbcL	IGS
Carrierea calycina	p3	(TAT)4	12	54799	54810	atpB-rbcL	IGS
Carrierea calycina	p1	(A)11	11	11993	12003	atpF-atpH	IGS
Carrierea calycina	p1	(A)10	10	72451	72460	clpP-psbB	IGS
Carrierea calycina	p1	(A)10	10	72810	72819	clpP-psbB	IGS
Carrierea calycina	p1	(A)10	10	4518	4527	matK-trnQ-UUG	IGS
Carrierea calycina	p1	(T)12	12	5379	5390	matK-trnQ-UUG	IGS
Carrierea calycina	p1	(A)15	15	4833	4847	matK-trnQ-UUG	IGS
Carrierea calycina	p1	(T)11	11	98181	98191	ndhB-rps7	IGS
Carrierea calycina	p1	(A)17	17	51100	51116	ndhC-trnV-UAC	IGS
Carrierea calycina	p1	(T)10	10	116510	116519	ndhF-trnL-UAG	IGS
Carrierea calycina	p3	(AAT)4	12	114920	114931	ndhF-trnL-UAG	IGS
Carrierea calycina	p1	(A)10	10	121621	121630	ndhG-ndhI	IGS
Carrierea calycina	p1	(A)10	10	125764	125773	ndhH-rps15	IGS
Carrierea calycina	p1	(T)10	10	62930	62939	petA-psbJ	IGS
Carrierea calycina	p1	(A)10	10	78570	78579	petD-rpoA	IGS
Carrierea calycina	p4	(TCTA)3	12	41764	41775	psaA-ycf3	IGS
Carrierea calycina	p1	(T)17	17	119976	119992	psaC-ndhE	IGS
Carrierea calycina	p1	(T)10	10	59591	59600	psaI-ycf4	IGS
Carrierea calycina	p4	(TTAA)3	12	67550	67561	psaJ-rpl33	IGS
Carrierea calycina	p4	(TGAA)3	12	1572	1583	psbA-trnK-UUU	IGS
Carrierea calycina	p1	(T)10	10	65334	65343	psbE-petL	IGS
Carrierea calycina	p4	(TTTC)3	12	75408	75419	psbH-petB	IGS
Carrierea calycina	p1	(A)16	16	81817	81832	rpl14-rpl16	IGS
Carrierea calycina	p1	(A)11	11	157507	157517	rpl2-rps19	IGS
Carrierea calycina	p2	(AT)7	14	68127	68140	rpl33-rps18	IGS
Carrierea calycina	p1	(T)11	11	26316	26326	rpoB-trnC-GCA	IGS
Carrierea calycina	p1	(A)14	14	26661	26674	rpoB-trnC-GCA	IGS
Carrierea calycina	p1	(T)11	11	85232	85242	rps19-rpl2	IGS
Carrierea calycina	p1	(T)11	11	14922	14932	rps2-rpoC2	IGS
Carrierea calycina	p1	(A)11	11	144558	144568	rps7-ndhB	IGS
Carrierea calycina	p1	(T)14	14	81190	81203	rps8-rpl14	IGS
Carrierea calycina	p1	(C)10	10	36438	36447	trnG-GCC-trnfM-CAU	IGS
Carrierea calycina	p1	(A)10	10	8514	8523	trnG-UCC-trnR-UCU	IGS
Carrierea calycina	p1	(A)10	10	3821	3830	trnK-UUU-matK	IGS
Carrierea calycina	p1	(T)10	10	47437	47446	trnL-UAA-trnF-GAA	IGS
Carrierea calycina	p1	(T)11	11	47570	47580	trnL-UAA-trnF-GAA	IGS
Carrierea calycina	p1	(C)11	11	116787	116797	trnL-UAG-ccsA	IGS
Carrierea calycina	p2	(AT)5	10	67160	67169	trnP-UGG-psaJ	IGS
Carrierea calycina	p1	(A)11	11	66971	66981	trnP-UGG-psaJ	IGS
Carrierea calycina	p1	(T)14	14	133441	133454	trnR-ACG-5S ribosomal RNA	IGS
Carrierea calycina	p3	(TAT)4	12	7159	7170	trnS-GCU-trnG-UCC	IGS
Carrierea calycina	p1	(T)14	14	7622	7635	trnS-GCU-trnG-UCC	IGS
Carrierea calycina	p1	(A)10	10	46307	46316	trnT-UGU-trnL-UAA	IGS
Carrierea calycina	p1	(A)10	10	44667	44676	ycf3-trnS-GGA	IGS
Casearia decandra Jacq.	p2	(TA)5	10	59636	59645	accD-psaI	IGS
Casearia decandra Jacq.	p1	(A)11	11	54705	54715	atpB-rbcL	IGS
Casearia decandra Jacq.	p1	(T)11	11	12825	12835	atpF-atpH	IGS
Casearia decandra Jacq.	p1	(T)10	10	14216	14225	atpH-atpI	IGS
Casearia decandra Jacq.	p1	(A)12	12	13413	13424	atpH-atpI	IGS
Casearia decandra Jacq.	p2	(TA)6	12	13936	13947	atpH-atpI	IGS
Casearia decandra Jacq.	p4	(GAAA)3	12	15274	15285	atpI-rps2	IGS
Casearia decandra Jacq.	p1	(T)10	10	116985	116994	ccsA-ndhD	IGS
Casearia decandra Jacq.	p1	(A)11	11	72593	72603	clpP-psbB	IGS
Casearia decandra Jacq.	p1	(A)13	13	5649	5661	matK-trnQ-UUG	IGS
Casearia decandra Jacq.	p1	(T)10	10	98179	98188	ndhB-rps7	IGS
Casearia decandra Jacq.	p1	(A)10	10	115104	115113	ndhF-trnL-UAG	IGS
Casearia decandra Jacq.	p1	(T)10	10	120311	120320	ndhG-ndhI	IGS
Casearia decandra Jacq.	p1	(A)10	10	124727	124736	ndhH-rps15	IGS
Casearia decandra Jacq.	p4	(TTTA)3	12	77476	77487	petB-petD	IGS
Casearia decandra Jacq.	p1	(T)10	10	29169	29178	petN-psbM	IGS
Casearia decandra Jacq.	p2	(TA)5	10	28679	28688	petN-psbM	IGS
Casearia decandra Jacq.	p1	(T)10	10	67657	67666	psaJ-rpl33	IGS
Casearia decandra Jacq.	p1	(T)11	11	65460	65470	psbE-petL	IGS
Casearia decandra Jacq.	p4	(TTTC)3	12	75496	75507	psbH-petB	IGS
Casearia decandra Jacq.	p1	(T)10	10	7807	7816	psbI-trnS-GCU	IGS
Casearia decandra Jacq.	p4	(TTAA)3	12	64504	64515	psbJ-psbL	IGS
Casearia decandra Jacq.	p1	(T)11	11	7635	7645	psbK-psbI	IGS
Casearia decandra Jacq.	p1	(A)11	11	57435	57445	rbcL-accD	IGS
Casearia decandra Jacq.	p1	(A)10	10	81954	81963	rpl14-rpl16	IGS
Casearia decandra Jacq.	p2	(TA)6	12	70435	70446	rpl20-clpP	IGS
Casearia decandra Jacq.	p2	(AT)5	10	84763	84772	rpl22-rps19	IGS
Casearia decandra Jacq.	p1	(A)11	11	84903	84913	rpl22-rps19	IGS
Casearia decandra Jacq.	p1	(A)11	11	156441	156451	rpl2-rps19	IGS
Casearia decandra Jacq.	p1	(T)10	10	80815	80824	rpl36-rps8	IGS
Casearia decandra Jacq.	p1	(T)10	10	79685	79694	rpoA-rps11	IGS
Casearia decandra Jacq.	p1	(T)11	11	85221	85231	rps19-rpl2	IGS
Casearia decandra Jacq.	p1	(A)11	11	16232	16242	rps2-rpoC2	IGS
Casearia decandra Jacq.	p1	(A)10	10	143484	143493	rps7-ndhB	IGS
Casearia decandra Jacq.	p1	(T)10	10	81340	81349	rps8-rpl14	IGS
Casearia decandra Jacq.	p1	(T)12	12	9258	9269	trnG-UCC-trnR-UCU	IGS
Casearia decandra Jacq.	p3	(ATA)4	12	3549	3560	trnK-UUU-matK	IGS
Casearia decandra Jacq.	p1	(A)10	10	67197	67206	trnP-UGG-psaJ	IGS
Casearia decandra Jacq.	p1	(T)10	10	6893	6902	trnQ-UUG-psbK	IGS
Casearia decandra Jacq.	p2	(TA)7	14	8198	8211	trnS-GCU-trnG-UCC	IGS
Casearia decandra Jacq.	p4	(AATA)3	12	31812	31823	trnT-GGU-psbD	IGS
Casearia decandra Jacq.	p1	(A)12	12	46912	46923	trnT-UGU-trnL-UAA	IGS
Casearia decandra Jacq.	p1	(A)11	11	45142	45152	ycf3-trnS-GGA	IGS
Casearia decandra Jacq.	p1	(A)10	10	61250	61259	ycf4-petA	IGS
Casearia velutina	p4	(AATA)3	12	58431	58442	accD-psaI	IGS
Casearia velutina	p1	(T)15	15	10048	10062	atpA-atpF	IGS
Casearia velutina	p1	(T)10	10	13198	13207	atpH-atpI	IGS
Casearia velutina	p1	(A)16	16	12199	12214	atpH-atpI	IGS
Casearia velutina	p4	(GAAA)3	12	14083	14094	atpI-rps2	IGS
Casearia velutina	p1	(T)11	11	116254	116264	ccsA-ndhD	IGS
Casearia velutina	p1	(T)11	11	97423	97433	ndhB-rps7	IGS
Casearia velutina	p4	(AATT)3	12	49910	49921	ndhC-trnV-UAC	IGS
Casearia velutina	p1	(A)11	11	114266	114276	ndhF-trnL-UAG	IGS
Casearia velutina	p1	(T)11	11	114495	114505	ndhF-trnL-UAG	IGS
Casearia velutina	p1	(T)10	10	76442	76451	petB-petD	IGS
Casearia velutina	p2	(AT)5	10	41439	41448	psaA-ycf3	IGS
Casearia velutina	p1	(T)10	10	118171	118180	psaC-ndhE	IGS
Casearia velutina	p1	(T)11	11	66575	66585	psaJ-rpl33	IGS
Casearia velutina	p1	(T)10	10	34320	34329	psbC-trnS-UGA	IGS
Casearia velutina	p3	(ATA)4	12	64784	64795	psbE-petL	IGS
Casearia velutina	p4	(TTTC)3	12	74500	74511	psbH-petB	IGS
Casearia velutina	p1	(A)11	11	6635	6645	psbI-trnS-GCU	IGS
Casearia velutina	p1	(T)10	10	29323	29332	psbM-trnD-GUC	IGS
Casearia velutina	p1	(A)10	10	74151	74160	psbN-psbH	IGS
Casearia velutina	p4	(AAAT)3	12	35140	35151	psbZ-trnG-GCC	IGS
Casearia velutina	p1	(T)14	14	82789	82802	rpl16-rps3	IGS
Casearia velutina	p1	(T)11	11	68893	68903	rpl20-clpP	IGS
Casearia velutina	p2	(TA)7	14	84099	84112	rpl22-rps19	IGS
Casearia velutina	p1	(A)10	10	155666	155675	rpl2-rps19	IGS
Casearia velutina	p1	(T)12	12	79892	79903	rpl36-rps8	IGS
Casearia velutina	p1	(A)13	13	26581	26593	rpoB-trnC-GCA	IGS
Casearia velutina	p5	(TTTCT)3	15	26204	26218	rpoB-trnC-GCA	IGS
Casearia velutina	p1	(T)10	10	84532	84541	rps19-rpl2	IGS
Casearia velutina	p1	(T)12	12	15011	15022	rps2-rpoC2	IGS
Casearia velutina	p1	(A)11	11	142774	142784	rps7-ndhB	IGS
Casearia velutina	p1	(T)10	10	80494	80503	rps8-rpl14	IGS
Casearia velutina	p1	(T)10	10	26954	26963	trnC-GCA-petN	IGS
Casearia velutina	p5	(ATAAT)3	15	47155	47169	trnF-GAA-ndhJ	IGS
Casearia velutina	p1	(T)10	10	187	196	trnH-GUG-psbA	IGS
Casearia velutina	p1	(T)10	10	46807	46816	trnL-UAA-trnF-GAA	IGS
Casearia velutina	p1	(T)10	10	46933	46942	trnL-UAA-trnF-GAA	IGS
Casearia velutina	p1	(A)11	11	66088	66098	trnP-UGG-psaJ	IGS
Casearia velutina	p2	(TA)14	28	6818	6845	trnS-GCU-trnG-UCC	IGS
Casearia velutina	p1	(A)10	10	31105	31114	trnT-GGU-psbD	IGS
Casearia velutina	p4	(AATA)3	12	30257	30268	trnT-GGU-psbD	IGS
Casearia velutina	p1	(A)10	10	59995	60004	ycf4-petA	IGS
Casearia velutina	p1	(T)10	10	59866	59875	ycf4-petA	IGS
Dovyalis caffra	p1	(T)11	11	131190	131200	4.5S ribosomal RNA-23S ribosomal RNA	IGS
Dovyalis caffra	p1	(T)12	12	10493	10504	atpA-atpF	IGS
Dovyalis caffra	p1	(T)11	11	54087	54097	atpB-rbcL	IGS
Dovyalis caffra	p4	(TATT)3	12	11902	11913	atpF-atpH	IGS
Dovyalis caffra	p1	(A)13	13	12205	12217	atpF-atpH	IGS
Dovyalis caffra	p1	(T)12	12	13508	13519	atpH-atpI	IGS
Dovyalis caffra	p1	(T)13	13	71457	71469	clpP-psbB	IGS
Dovyalis caffra	p1	(T)10	10	5054	5063	matK-trnQ-UUG	IGS
Dovyalis caffra	p1	(A)11	11	5774	5784	matK-trnQ-UUG	IGS
Dovyalis caffra	p1	(T)11	11	5512	5522	matK-trnQ-UUG	IGS
Dovyalis caffra	p1	(T)13	13	50053	50065	ndhC-trnV-UAC	IGS
Dovyalis caffra	p3	(AAT)4	12	113977	113988	ndhF-trnL-UAG	IGS
Dovyalis caffra	p1	(A)10	10	62380	62389	petA-psbJ	IGS
Dovyalis caffra	p1	(T)12	12	62516	62527	petA-psbJ	IGS
Dovyalis caffra	p4	(TCTA)3	12	42117	42128	psaA-ycf3	IGS
Dovyalis caffra	p4	(AATA)3	12	59051	59062	psaI-ycf4	IGS
Dovyalis caffra	p1	(T)15	15	66481	66495	psaJ-rpl33	IGS
Dovyalis caffra	p4	(TGAA)3	12	1573	1584	psbA-trnK-UUU	IGS
Dovyalis caffra	p1	(A)10	10	6973	6982	psbI-trnS-GCU	IGS
Dovyalis caffra	p1	(A)11	11	63042	63052	psbJ-psbL	IGS
Dovyalis caffra	p1	(T)12	12	68895	68906	rpl20-clpP	IGS
Dovyalis caffra	p1	(T)10	10	78985	78994	rps11-rpl36	IGS
Dovyalis caffra	p2	(AT)5	10	67679	67688	rps18-rpl20	IGS
Dovyalis caffra	p1	(T)10	10	15356	15365	rps2-rpoC2	IGS
Dovyalis caffra	p4	(TTTA)3	12	99568	99579	rps7-trnV-GAC	IGS
Dovyalis caffra	p1	(T)10	10	27482	27491	trnC-GCA-petN	IGS
Dovyalis caffra	p1	(A)10	10	30694	30703	trnE-UUC-trnT-GGU	IGS
Dovyalis caffra	p1	(T)12	12	47792	47803	trnF-GAA-ndhJ	IGS
Dovyalis caffra	p1	(A)16	16	8735	8750	trnG-UCC-trnR-UCU	IGS
Dovyalis caffra	p1	(A)10	10	3781	3790	trnK-UUU-matK	IGS
Dovyalis caffra	p1	(T)10	10	4065	4074	trnK-UUU-matK	IGS
Dovyalis caffra	p1	(A)11	11	108674	108684	trnR-ACG-trnN-GUU	IGS
Dovyalis caffra	p1	(T)10	10	7725	7734	trnS-GCU-trnG-UCC	IGS
Dovyalis caffra	p1	(T)11	11	7452	7462	trnS-GCU-trnG-UCC	IGS
Dovyalis caffra	p4	(AAAT)3	12	140292	140303	trnV-GAC-rps7	IGS
Dovyalis caffra	p1	(A)11	11	65600	65610	trnW-CCA-trnP-UGG	IGS
Flacourtia inermis	p1	(G)10	10	138434	138443	16S ribosomal RNA-trnV-GAC	IGS
Flacourtia inermis	p1	(A)13	13	108303	108315	5S ribosomal RNA-trnR-ACG	IGS
Flacourtia inermis	p1	(T)10	10	58394	58403	accD-psaI	IGS
Flacourtia inermis	p4	(AATA)3	12	58894	58905	accD-psaI	IGS
Flacourtia inermis	p1	(A)10	10	54038	54047	atpB-rbcL	IGS
Flacourtia inermis	p1	(T)12	12	53828	53839	atpB-rbcL	IGS
Flacourtia inermis	p3	(TAT)4	12	54197	54208	atpB-rbcL	IGS
Flacourtia inermis	p1	(A)11	11	12265	12275	atpF-atpH	IGS
Flacourtia inermis	p1	(T)13	13	11972	11984	atpF-atpH	IGS
Flacourtia inermis	p1	(T)14	14	13415	13428	atpH-atpI	IGS
Flacourtia inermis	p4	(GAAA)3	12	14339	14350	atpI-rps2	IGS
Flacourtia inermis	p1	(T)12	12	61048	61059	cemA-petA	IGS
Flacourtia inermis	p1	(A)12	12	71859	71870	clpP-psbB	IGS
Flacourtia inermis	p1	(A)13	13	71661	71673	clpP-psbB	IGS
Flacourtia inermis	p1	(A)12	12	4815	4826	matK-trnQ-UUG	IGS
Flacourtia inermis	p1	(A)13	13	5304	5316	matK-trnQ-UUG	IGS
Flacourtia inermis	p1	(A)15	15	4500	4514	matK-trnQ-UUG	IGS
Flacourtia inermis	p1	(T)12	12	97186	97197	ndhB-rps7	IGS
Flacourtia inermis	p1	(A)11	11	50133	50143	ndhC-trnV-UAC	IGS
Flacourtia inermis	p1	(T)10	10	117334	117343	ndhD-psaC	IGS
Flacourtia inermis	p1	(A)15	15	113775	113789	ndhF-trnL-UAG	IGS
Flacourtia inermis	p1	(A)13	13	119291	119303	ndhG-ndhI	IGS
Flacourtia inermis	p1	(T)10	10	49423	49432	ndhK-ndhC	IGS
Flacourtia inermis	p1	(T)11	11	62315	62325	petA-psbJ	IGS
Flacourtia inermis	p1	(T)10	10	76402	76411	petB-petD	IGS
Flacourtia inermis	p1	(T)11	11	65515	65525	petG-trnW-CCA	IGS
Flacourtia inermis	p1	(A)16	16	65233	65248	petL-petG	IGS
Flacourtia inermis	p4	(TCTA)3	12	41463	41474	psaA-ycf3	IGS
Flacourtia inermis	p1	(T)10	10	59078	59087	psaI-ycf4	IGS
Flacourtia inermis	p1	(T)10	10	64616	64625	psbE-petL	IGS
Flacourtia inermis	p4	(TTTC)3	12	74453	74464	psbH-petB	IGS
Flacourtia inermis	p1	(A)12	12	7055	7066	psbI-trnS-GCU	IGS
Flacourtia inermis	p1	(A)10	10	29033	29042	psbM-trnD-GUC	IGS
Flacourtia inermis	p1	(T)13	13	29705	29717	psbM-trnD-GUC	IGS
Flacourtia inermis	p3	(ATA)4	12	73997	74008	psbN-psbH	IGS
Flacourtia inermis	p1	(A)12	12	80910	80921	rpl14-rpl16	IGS
Flacourtia inermis	p1	(T)15	15	68499	68513	rpl20-clpP	IGS
Flacourtia inermis	p1	(T)15	15	69048	69062	rpl20-clpP	IGS
Flacourtia inermis	p1	(A)10	10	155035	155044	rpl2-rps19	IGS
Flacourtia inermis	p2	(AT)5	10	67283	67292	rpl33-rps18	IGS
Flacourtia inermis	p1	(A)12	12	26391	26402	rpoB-trnC-GCA	IGS
Flacourtia inermis	p1	(T)10	10	123867	123876	rps15-ycf1	IGS
Flacourtia inermis	p1	(T)10	10	84198	84207	rps19-rpl2	IGS
Flacourtia inermis	p1	(A)11	11	15284	15294	rps2-rpoC2	IGS
Flacourtia inermis	p1	(A)15	15	45800	45814	rps4-trnT-UGU	IGS
Flacourtia inermis	p1	(A)12	12	142045	142056	rps7-ndhB	IGS
Flacourtia inermis	p1	(T)12	12	80296	80307	rps8-rpl14	IGS
Flacourtia inermis	p1	(T)14	14	27418	27431	trnC-GCA-petN	IGS
Flacourtia inermis	p1	(T)12	12	30192	30203	trnD-GUC-trnY-GUA	IGS
Flacourtia inermis	p1	(A)14	14	30030	30043	trnD-GUC-trnY-GUA	IGS
Flacourtia inermis	p1	(T)11	11	47687	47697	trnF-GAA-ndhJ	IGS
Flacourtia inermis	p4	(TATT)3	12	47898	47909	trnF-GAA-ndhJ	IGS
Flacourtia inermis	p1	(A)10	10	36150	36159	trnG-GCC-trnfM-CAU	IGS
Flacourtia inermis	p1	(A)12	12	8714	8725	trnG-UCC-trnR-UCU	IGS
Flacourtia inermis	p1	(T)11	11	317	327	trnH-GUG-psbA	IGS
Flacourtia inermis	p1	(A)10	10	3815	3824	trnK-UUU-matK	IGS
Flacourtia inermis	p1	(T)11	11	47271	47281	trnL-UAA-trnF-GAA	IGS
Flacourtia inermis	p1	(T)12	12	47136	47147	trnL-UAA-trnF-GAA	IGS
Flacourtia inermis	p1	(A)11	11	130426	130436	trnN-GUU-trnR-ACG	IGS
Flacourtia inermis	p1	(T)15	15	66093	66107	trnP-UGG-psaJ	IGS
Flacourtia inermis	p1	(T)13	13	130927	130939	trnR-ACG-5S ribosomal RNA	IGS
Flacourtia inermis	p1	(T)11	11	108806	108816	trnR-ACG-trnN-GUU	IGS
Flacourtia inermis	p1	(T)10	10	7716	7725	trnS-GCU-trnG-UCC	IGS
Flacourtia inermis	p1	(T)12	12	7438	7449	trnS-GCU-trnG-UCC	IGS
Flacourtia inermis	p1	(A)10	10	46030	46039	trnT-UGU-trnL-UAA	IGS
Flacourtia inermis	p1	(C)10	10	100799	100808	trnV-GAC-16S ribosomal RNA	IGS
Flacourtia ramontchii	p1	(A)12	12	107943	107954	5S ribosomal RNA-trnR-ACG	IGS
Flacourtia ramontchii	p4	(AATA)3	12	58776	58787	accD-psaI	IGS
Flacourtia ramontchii	p1	(T)11	11	53734	53744	atpB-rbcL	IGS
Flacourtia ramontchii	p3	(TAT)4	12	54106	54117	atpB-rbcL	IGS
Flacourtia ramontchii	p1	(A)14	14	53943	53956	atpB-rbcL	IGS
Flacourtia ramontchii	p1	(T)10	10	11912	11921	atpF-atpH	IGS
Flacourtia ramontchii	p1	(T)12	12	13350	13361	atpH-atpI	IGS
Flacourtia ramontchii	p4	(GAAA)3	12	14272	14283	atpI-rps2	IGS
Flacourtia ramontchii	p1	(T)11	11	115292	115302	ccsA-ndhD	IGS
Flacourtia ramontchii	p1	(T)12	12	60942	60953	cemA-petA	IGS
Flacourtia ramontchii	p1	(A)13	13	71432	71444	clpP-psbB	IGS
Flacourtia ramontchii	p1	(A)14	14	71233	71246	clpP-psbB	IGS
Flacourtia ramontchii	p1	(A)15	15	4467	4481	matK-trnQ-UUG	IGS
Flacourtia ramontchii	p1	(A)17	17	5267	5283	matK-trnQ-UUG	IGS
Flacourtia ramontchii	p1	(T)12	12	96846	96857	ndhB-rps7	IGS
Flacourtia ramontchii	p1	(T)10	10	116996	117005	ndhD-psaC	IGS
Flacourtia ramontchii	p1	(T)10	10	113865	113874	ndhF-trnL-UAG	IGS
Flacourtia ramontchii	p1	(T)14	14	49329	49342	ndhK-ndhC	IGS
Flacourtia ramontchii	p1	(T)12	12	65088	65099	petG-trnW-CCA	IGS
Flacourtia ramontchii	p1	(A)14	14	64808	64821	petL-petG	IGS
Flacourtia ramontchii	p1	(T)10	10	58960	58969	psaI-ycf4	IGS
Flacourtia ramontchii	p1	(T)11	11	66161	66171	psaJ-rpl33	IGS
Flacourtia ramontchii	p4	(TGAA)3	12	1581	1592	psbA-trnK-UUU	IGS
Flacourtia ramontchii	p1	(A)10	10	64211	64220	psbE-petL	IGS
Flacourtia ramontchii	p4	(TTTC)3	12	74020	74031	psbH-petB	IGS
Flacourtia ramontchii	p1	(A)10	10	7011	7020	psbI-trnS-GCU	IGS
Flacourtia ramontchii	p3	(ATA)4	12	73564	73575	psbN-psbH	IGS
Flacourtia ramontchii	p5	(TTATT)3	15	56406	56420	rbcL-accD	IGS
Flacourtia ramontchii	p1	(A)10	10	80505	80514	rpl14-rpl16	IGS
Flacourtia ramontchii	p1	(T)13	13	68076	68088	rpl20-clpP	IGS
Flacourtia ramontchii	p1	(T)18	18	68613	68630	rpl20-clpP	IGS
Flacourtia ramontchii	p1	(T)11	11	78212	78222	rpoA-rps11	IGS
Flacourtia ramontchii	p1	(A)13	13	26324	26336	rpoB-trnC-GCA	IGS
Flacourtia ramontchii	p1	(A)12	12	15216	15227	rps2-rpoC2	IGS
Flacourtia ramontchii	p1	(A)12	12	141679	141690	rps7-ndhB	IGS
Flacourtia ramontchii	p1	(T)15	15	79860	79874	rps8-rpl14	IGS
Flacourtia ramontchii	p1	(T)17	17	27352	27368	trnC-GCA-petN	IGS
Flacourtia ramontchii	p1	(A)12	12	29982	29993	trnD-GUC-trnY-GUA	IGS
Flacourtia ramontchii	p1	(T)16	16	30141	30156	trnD-GUC-trnY-GUA	IGS
Flacourtia ramontchii	p1	(T)12	12	47567	47578	trnF-GAA-ndhJ	IGS
Flacourtia ramontchii	p4	(TATT)3	12	47779	47790	trnF-GAA-ndhJ	IGS
Flacourtia ramontchii	p1	(A)11	11	36074	36084	trnG-GCC-trnfM-CAU	IGS
Flacourtia ramontchii	p1	(A)11	11	8691	8701	trnG-UCC-trnR-UCU	IGS
Flacourtia ramontchii	p1	(T)10	10	47153	47162	trnL-UAA-trnF-GAA	IGS
Flacourtia ramontchii	p1	(A)11	11	130080	130090	trnN-GUU-trnR-ACG	IGS
Flacourtia ramontchii	p1	(T)14	14	65662	65675	trnP-UGG-psaJ	IGS
Flacourtia ramontchii	p1	(T)12	12	130582	130593	trnR-ACG-5S ribosomal RNA	IGS
Flacourtia ramontchii	p1	(T)11	11	108446	108456	trnR-ACG-trnN-GUU	IGS
Flacourtia ramontchii	p1	(T)10	10	7414	7423	trnS-GCU-trnG-UCC	IGS
Flacourtia ramontchii	p1	(T)15	15	7691	7705	trnS-GCU-trnG-UCC	IGS
Flacourtia rukam	p1	(A)11	11	108403	108413	5S ribosomal RNA-trnR-ACG	IGS
Flacourtia rukam	p1	(T)10	10	58396	58405	accD-psaI	IGS
Flacourtia rukam	p1	(A)24	24	10463	10486	atpA-atpF	IGS
Flacourtia rukam	p1	(T)11	11	53806	53816	atpB-rbcL	IGS
Flacourtia rukam	p3	(TAT)4	12	54173	54184	atpB-rbcL	IGS
Flacourtia rukam	p1	(A)12	12	12227	12238	atpF-atpH	IGS
Flacourtia rukam	p1	(T)14	14	11933	11946	atpF-atpH	IGS
Flacourtia rukam	p1	(T)14	14	13400	13413	atpH-atpI	IGS
Flacourtia rukam	p1	(T)14	14	115759	115772	ccsA-ndhD	IGS
Flacourtia rukam	p1	(T)17	17	61063	61079	cemA-petA	IGS
Flacourtia rukam	p1	(A)11	11	71936	71946	clpP-psbB	IGS
Flacourtia rukam	p1	(A)14	14	71737	71750	clpP-psbB	IGS
Flacourtia rukam	p1	(A)12	12	4778	4789	matK-trnQ-UUG	IGS
Flacourtia rukam	p1	(A)14	14	4464	4477	matK-trnQ-UUG	IGS
Flacourtia rukam	p1	(A)16	16	5263	5278	matK-trnQ-UUG	IGS
Flacourtia rukam	p1	(T)12	12	97291	97302	ndhB-rps7	IGS
Flacourtia rukam	p1	(T)12	12	117441	117452	ndhD-psaC	IGS
Flacourtia rukam	p1	(T)11	11	114331	114341	ndhF-trnL-UAG	IGS
Flacourtia rukam	p1	(A)15	15	113877	113891	ndhF-trnL-UAG	IGS
Flacourtia rukam	p1	(A)13	13	119400	119412	ndhG-ndhI	IGS
Flacourtia rukam	p1	(T)10	10	49427	49436	ndhK-ndhC	IGS
Flacourtia rukam	p1	(T)18	18	62329	62346	petA-psbJ	IGS
Flacourtia rukam	p1	(A)12	12	65327	65338	petL-petG	IGS
Flacourtia rukam	p1	(T)11	11	66682	66692	psaJ-rpl33	IGS
Flacourtia rukam	p1	(A)11	11	64729	64739	psbE-petL	IGS
Flacourtia rukam	p1	(T)14	14	29693	29706	psbM-trnD-GUC	IGS
Flacourtia rukam	p3	(ATA)4	12	74067	74078	psbN-psbH	IGS
Flacourtia rukam	p1	(A)10	10	35565	35574	psbZ-trnG-GCC	IGS
Flacourtia rukam	p1	(A)16	16	81043	81058	rpl14-rpl16	IGS
Flacourtia rukam	p1	(T)14	14	68585	68598	rpl20-clpP	IGS
Flacourtia rukam	p1	(T)14	14	69123	69136	rpl20-clpP	IGS
Flacourtia rukam	p2	(AT)5	10	67369	67378	rpl33-rps18	IGS
Flacourtia rukam	p1	(A)19	19	26373	26391	rpoB-trnC-GCA	IGS
Flacourtia rukam	p1	(A)13	13	15264	15276	rps2-rpoC2	IGS
Flacourtia rukam	p1	(A)12	12	142135	142146	rps7-ndhB	IGS
Flacourtia rukam	p1	(T)19	19	80365	80383	rps8-rpl14	IGS
Flacourtia rukam	p1	(T)17	17	27424	27440	trnC-GCA-petN	IGS
Flacourtia rukam	p1	(T)11	11	30181	30191	trnD-GUC-trnY-GUA	IGS
Flacourtia rukam	p1	(A)12	12	30021	30032	trnD-GUC-trnY-GUA	IGS
Flacourtia rukam	p1	(T)10	10	47692	47701	trnF-GAA-ndhJ	IGS
Flacourtia rukam	p1	(A)13	13	36157	36169	trnG-GCC-trnfM-CAU	IGS
Flacourtia rukam	p1	(A)11	11	8695	8705	trnG-UCC-trnR-UCU	IGS
Flacourtia rukam	p1	(A)14	14	175	188	trnH-GUG-psbA	IGS
Flacourtia rukam	p1	(T)14	14	291	304	trnH-GUG-psbA	IGS
Flacourtia rukam	p1	(A)10	10	3783	3792	trnK-UUU-matK	IGS
Flacourtia rukam	p1	(T)10	10	47277	47286	trnL-UAA-trnF-GAA	IGS
Flacourtia rukam	p1	(A)11	11	130534	130544	trnN-GUU-trnR-ACG	IGS
Flacourtia rukam	p1	(T)17	17	66180	66196	trnP-UGG-psaJ	IGS
Flacourtia rukam	p1	(T)11	11	131024	131034	trnR-ACG-5S ribosomal RNA	IGS
Flacourtia rukam	p1	(T)11	11	108893	108903	trnR-ACG-trnN-GUU	IGS
Flacourtia rukam	p1	(T)10	10	7222	7231	trnS-GCU-trnG-UCC	IGS
Flacourtia rukam	p1	(T)11	11	7409	7419	trnS-GCU-trnG-UCC	IGS
Flacourtia rukam	p1	(T)15	15	7686	7700	trnS-GCU-trnG-UCC	IGS
Flacourtia rukam	p1	(A)11	11	46038	46048	trnT-UGU-trnL-UAA	IGS
Homalium cochinchinense	p1	(A)12	12	108167	108178	5S ribosomal RNA-trnR-ACG	IGS
Homalium cochinchinense	p1	(T)10	10	58835	58844	accD-psaI	IGS
Homalium cochinchinense	p4	(AATA)4	16	59308	59323	accD-psaI	IGS
Homalium cochinchinense	p1	(A)13	13	10579	10591	atpA-atpF	IGS
Homalium cochinchinense	p1	(T)10	10	54389	54398	atpB-rbcL	IGS
Homalium cochinchinense	p3	(TAT)4	12	54772	54783	atpB-rbcL	IGS
Homalium cochinchinense	p1	(A)10	10	12259	12268	atpF-atpH	IGS
Homalium cochinchinense	p1	(T)10	10	12776	12785	atpH-atpI	IGS
Homalium cochinchinense	p1	(T)11	11	13398	13408	atpH-atpI	IGS
Homalium cochinchinense	p4	(GAAA)3	12	14519	14530	atpI-rps2	IGS
Homalium cochinchinense	p1	(T)11	11	115588	115598	ccsA-ndhD	IGS
Homalium cochinchinense	p1	(A)11	11	71639	71649	clpP-psbB	IGS
Homalium cochinchinense	p1	(T)10	10	4745	4754	matK-trnQ-UUG	IGS
Homalium cochinchinense	p1	(A)12	12	4439	4450	matK-trnQ-UUG	IGS
Homalium cochinchinense	p1	(A)15	15	5236	5250	matK-trnQ-UUG	IGS
Homalium cochinchinense	p1	(T)11	11	97021	97031	ndhB-rps7	IGS
Homalium cochinchinense	p1	(T)10	10	117226	117235	ndhD-psaC	IGS
Homalium cochinchinense	p1	(A)11	11	113677	113687	ndhF-trnL-UAG	IGS
Homalium cochinchinense	p1	(T)13	13	65120	65132	petG-trnW-CCA	IGS
Homalium cochinchinense	p1	(A)14	14	64834	64847	petL-petG	IGS
Homalium cochinchinense	p1	(T)15	15	28791	28805	petN-psbM	IGS
Homalium cochinchinense	p4	(TCTA)3	12	42348	42359	psaA-ycf3	IGS
Homalium cochinchinense	p1	(T)10	10	117556	117565	psaC-ndhE	IGS
Homalium cochinchinense	p4	(TGAA)3	12	1581	1592	psbA-trnK-UUU	IGS
Homalium cochinchinense	p4	(TTTC)3	12	74245	74256	psbH-petB	IGS
Homalium cochinchinense	p1	(A)11	11	7006	7016	psbI-trnS-GCU	IGS
Homalium cochinchinense	p1	(A)10	10	29927	29936	psbM-trnD-GUC	IGS
Homalium cochinchinense	p3	(TAA)4	12	73790	73801	psbN-psbH	IGS
Homalium cochinchinense	p1	(A)10	10	36570	36579	psbZ-trnG-GCC	IGS
Homalium cochinchinense	p1	(A)15	15	80764	80778	rpl14-rpl16	IGS
Homalium cochinchinense	p1	(T)10	10	68731	68740	rpl20-clpP	IGS
Homalium cochinchinense	p1	(T)14	14	68189	68202	rpl20-clpP	IGS
Homalium cochinchinense	p2	(AT)5	10	66954	66963	rpl33-rps18	IGS
Homalium cochinchinense	p1	(A)13	13	79276	79288	rpl36-rps8	IGS
Homalium cochinchinense	p1	(T)13	13	79614	79626	rpl36-rps8	IGS
Homalium cochinchinense	p1	(A)16	16	26562	26577	rpoB-trnC-GCA	IGS
Homalium cochinchinense	p6	(GATTAA)3	18	27189	27206	rpoB-trnC-GCA	IGS
Homalium cochinchinense	p1	(T)14	14	15449	15462	rps2-rpoC2	IGS
Homalium cochinchinense	p1	(A)11	11	142010	142020	rps7-ndhB	IGS
Homalium cochinchinense	p1	(T)11	11	27618	27628	trnC-GCA-petN	IGS
Homalium cochinchinense	p1	(T)11	11	31078	31088	trnD-GUC-trnY-GUA	IGS
Homalium cochinchinense	p1	(T)10	10	48571	48580	trnF-GAA-ndhJ	IGS
Homalium cochinchinense	p1	(A)11	11	8735	8745	trnG-UCC-trnR-UCU	IGS
Homalium cochinchinense	p1	(T)14	14	4085	4098	trnK-UUU-matK	IGS
Homalium cochinchinense	p1	(T)15	15	48173	48187	trnL-UAA-trnF-GAA	IGS
Homalium cochinchinense	p1	(T)12	12	130863	130874	trnR-ACG-5S ribosomal RNA	IGS
Homalium cochinchinense	p1	(T)11	11	7435	7445	trnS-GCU-trnG-UCC	IGS
Homalium cochinchinense	p1	(T)12	12	7710	7721	trnS-GCU-trnG-UCC	IGS
Homalium racemosum	p1	(A)12	12	110050	110061	5S ribosomal RNA-trnR-ACG	IGS
Homalium racemosum	p4	(AATA)3	12	60880	60891	accD-psaI	IGS
Homalium racemosum	p3	(TAT)4	12	56334	56345	atpB-rbcL	IGS
Homalium racemosum	p1	(A)10	10	13050	13059	atpF-atpH	IGS
Homalium racemosum	p1	(T)10	10	12759	12768	atpF-atpH	IGS
Homalium racemosum	p1	(T)11	11	12618	12628	atpF-atpH	IGS
Homalium racemosum	p1	(T)10	10	14194	14203	atpH-atpI	IGS
Homalium racemosum	p1	(T)10	10	14368	14377	atpH-atpI	IGS
Homalium racemosum	p4	(GAAA)3	12	15288	15299	atpI-rps2	IGS
Homalium racemosum	p1	(T)10	10	117426	117435	ccsA-ndhD	IGS
Homalium racemosum	p1	(T)10	10	63088	63097	cemA-petA	IGS
Homalium racemosum	p1	(A)11	11	73832	73842	clpP-psbB	IGS
Homalium racemosum	p1	(A)12	12	73635	73646	clpP-psbB	IGS
Homalium racemosum	p1	(A)12	12	5860	5871	matK-trnQ-UUG	IGS
Homalium racemosum	p1	(A)13	13	4520	4532	matK-trnQ-UUG	IGS
Homalium racemosum	p1	(T)11	11	99211	99221	ndhB-rps7	IGS
Homalium racemosum	p1	(A)14	14	52596	52609	ndhC-trnV-UAC	IGS
Homalium racemosum	p1	(T)10	10	119063	119072	ndhD-psaC	IGS
Homalium racemosum	p1	(A)11	11	115550	115560	ndhF-trnL-UAG	IGS
Homalium racemosum	p1	(T)11	11	116013	116023	ndhF-trnL-UAG	IGS
Homalium racemosum	p1	(A)14	14	121039	121052	ndhG-ndhI	IGS
Homalium racemosum	p1	(T)10	10	51158	51167	ndhK-ndhC	IGS
Homalium racemosum	p1	(T)10	10	64343	64352	petA-psbJ	IGS
Homalium racemosum	p1	(T)11	11	67428	67438	petG-trnW-CCA	IGS
Homalium racemosum	p1	(A)10	10	67147	67156	petL-petG	IGS
Homalium racemosum	p1	(T)14	14	29540	29553	petN-psbM	IGS
Homalium racemosum	p4	(TCTA)3	12	43199	43210	psaA-ycf3	IGS
Homalium racemosum	p1	(T)10	10	119393	119402	psaC-ndhE	IGS
Homalium racemosum	p4	(TGAA)3	12	1675	1686	psbA-trnK-UUU	IGS
Homalium racemosum	p1	(A)10	10	66999	67008	psbE-petL	IGS
Homalium racemosum	p4	(TTTC)3	12	76437	76448	psbH-petB	IGS
Homalium racemosum	p1	(A)10	10	37397	37406	psbZ-trnG-GCC	IGS
Homalium racemosum	p1	(A)13	13	37522	37534	psbZ-trnG-GCC	IGS
Homalium racemosum	p1	(A)13	13	82942	82954	rpl14-rpl16	IGS
Homalium racemosum	p1	(T)10	10	70467	70476	rpl20-clpP	IGS
Homalium racemosum	p1	(A)10	10	156510	156519	rpl2-rps19	IGS
Homalium racemosum	p2	(AT)5	10	69251	69260	rpl33-rps18	IGS
Homalium racemosum	p1	(T)11	11	81773	81783	rpl36-rps8	IGS
Homalium racemosum	p1	(A)16	16	81419	81434	rpl36-rps8	IGS
Homalium racemosum	p1	(A)10	10	28009	28018	rpoB-trnC-GCA	IGS
Homalium racemosum	p2	(TA)5	10	27477	27486	rpoB-trnC-GCA	IGS
Homalium racemosum	p1	(A)12	12	27345	27356	rpoB-trnC-GCA	IGS
Homalium racemosum	p1	(T)10	10	86261	86270	rps19-rpl2	IGS
Homalium racemosum	p1	(A)11	11	47506	47516	rps4-trnT-UGU	IGS
Homalium racemosum	p1	(A)11	11	143559	143569	rps7-ndhB	IGS
Homalium racemosum	p1	(T)11	11	82291	82301	rps8-rpl14	IGS
Homalium racemosum	p1	(T)11	11	28395	28405	trnC-GCA-petN	IGS
Homalium racemosum	p4	(ATTT)3	12	37772	37783	trnG-GCC-trnfM-CAU	IGS
Homalium racemosum	p1	(A)14	14	9416	9429	trnG-UCC-trnR-UCU	IGS
Homalium racemosum	p1	(T)11	11	386	396	trnH-GUG-psbA	IGS
Homalium racemosum	p1	(A)10	10	3884	3893	trnK-UUU-matK	IGS
Homalium racemosum	p1	(T)11	11	4162	4172	trnK-UUU-matK	IGS
Homalium racemosum	p1	(T)15	15	48973	48987	trnL-UAA-trnF-GAA	IGS
Homalium racemosum	p1	(A)11	11	132203	132213	trnN-GUU-trnR-ACG	IGS
Homalium racemosum	p1	(A)10	10	68089	68098	trnP-UGG-psaJ	IGS
Homalium racemosum	p1	(T)12	12	132719	132730	trnR-ACG-5S ribosomal RNA	IGS
Homalium racemosum	p1	(T)11	11	110567	110577	trnR-ACG-trnN-GUU	IGS
Homalium racemosum	p1	(T)13	13	8092	8104	trnS-GCU-trnG-UCC	IGS
Homalium racemosum	p1	(T)13	13	8369	8381	trnS-GCU-trnG-UCC	IGS
Homalium racemosum	p1	(T)10	10	67607	67616	trnW-CCA-trnP-UGG	IGS
Homalium racemosum	p1	(T)12	12	62063	62074	ycf4-cemA	IGS
Idesia polycarpa Maxim	p1	(A)12	12	109145	109156	4.5S ribosomal RNA-5S ribosomal RNA	IGS
Idesia polycarpa Maxim	p1	(T)12	12	132649	132660	5S ribosomal RNA-4.5S ribosomal RNA	IGS
Idesia polycarpa Maxim	p1	(A)11	11	109465	109475	5S ribosomal RNA-trnR-ACG	IGS
Idesia polycarpa Maxim	p1	(T)11	11	59106	59116	accD-psaI	IGS
Idesia polycarpa Maxim	p1	(T)11	11	12069	12079	atpF-atpH	IGS
Idesia polycarpa Maxim	p1	(T)15	15	11901	11915	atpF-atpH	IGS
Idesia polycarpa Maxim	p4	(GAAA)3	12	14338	14349	atpI-rps2	IGS
Idesia polycarpa Maxim	p1	(A)14	14	72790	72803	clpP-psbB	IGS
Idesia polycarpa Maxim	p1	(A)15	15	72410	72424	clpP-psbB	IGS
Idesia polycarpa Maxim	p1	(A)10	10	4534	4543	matK-trnQ-UUG	IGS
Idesia polycarpa Maxim	p1	(A)10	10	5152	5161	matK-trnQ-UUG	IGS
Idesia polycarpa Maxim	p1	(T)10	10	5560	5569	matK-trnQ-UUG	IGS
Idesia polycarpa Maxim	p1	(T)11	11	5335	5345	matK-trnQ-UUG	IGS
Idesia polycarpa Maxim	p1	(T)12	12	98309	98320	ndhB-rps7	IGS
Idesia polycarpa Maxim	p1	(A)10	10	50529	50538	ndhC-trnV-UAC	IGS
Idesia polycarpa Maxim	p1	(T)10	10	51113	51122	ndhC-trnV-UAC	IGS
Idesia polycarpa Maxim	p1	(A)11	11	118521	118531	ndhD-psaC	IGS
Idesia polycarpa Maxim	p1	(T)10	10	115389	115398	ndhF-trnL-UAG	IGS
Idesia polycarpa Maxim	p1	(T)10	10	120198	120207	ndhG-ndhI	IGS
Idesia polycarpa Maxim	p1	(A)12	12	120504	120515	ndhG-ndhI	IGS
Idesia polycarpa Maxim	p3	(AAT)5	15	124599	124613	ndhH-rps15	IGS
Idesia polycarpa Maxim	p1	(T)12	12	49824	49835	ndhK-ndhC	IGS
Idesia polycarpa Maxim	p1	(A)10	10	77708	77717	petB-petD	IGS
Idesia polycarpa Maxim	p1	(A)12	12	78591	78602	petD-rpoA	IGS
Idesia polycarpa Maxim	p1	(T)12	12	66464	66475	petG-trnW-CCA	IGS
Idesia polycarpa Maxim	p1	(A)11	11	66183	66193	petL-petG	IGS
Idesia polycarpa Maxim	p1	(T)11	11	66300	66310	petL-petG	IGS
Idesia polycarpa Maxim	p4	(TCTA)3	12	42020	42031	psaA-ycf3	IGS
Idesia polycarpa Maxim	p1	(T)10	10	118867	118876	psaC-ndhE	IGS
Idesia polycarpa Maxim	p1	(T)10	10	59780	59789	psaI-ycf4	IGS
Idesia polycarpa Maxim	p4	(TGAA)3	12	1629	1640	psbA-trnK-UUU	IGS
Idesia polycarpa Maxim	p4	(ATAA)3	12	75926	75937	psbH-petB	IGS
Idesia polycarpa Maxim	p4	(TTTC)3	12	75406	75417	psbH-petB	IGS
Idesia polycarpa Maxim	p1	(A)10	10	6714	6723	psbK-psbI	IGS
Idesia polycarpa Maxim	p1	(T)11	11	30245	30255	psbM-trnD-GUC	IGS
Idesia polycarpa Maxim	p1	(A)10	10	81951	81960	rpl14-rpl16	IGS
Idesia polycarpa Maxim	p1	(T)11	11	70011	70021	rpl20-clpP	IGS
Idesia polycarpa Maxim	p1	(A)11	11	156512	156522	rpl2-rps19	IGS
Idesia polycarpa Maxim	p2	(AT)5	10	68248	68257	rpl33-rps18	IGS
Idesia polycarpa Maxim	p1	(A)10	10	27069	27078	rpoB-trnC-GCA	IGS
Idesia polycarpa Maxim	p1	(A)15	15	26417	26431	rpoB-trnC-GCA	IGS
Idesia polycarpa Maxim	p1	(T)11	11	85283	85293	rps19-rpl2	IGS
Idesia polycarpa Maxim	p1	(A)12	12	143485	143496	rps7-ndhB	IGS
Idesia polycarpa Maxim	p1	(T)11	11	81335	81345	rps8-rpl14	IGS
Idesia polycarpa Maxim	p1	(T)10	10	48039	48048	trnF-GAA-ndhJ	IGS
Idesia polycarpa Maxim	p1	(T)10	10	48415	48424	trnF-GAA-ndhJ	IGS
Idesia polycarpa Maxim	p1	(A)12	12	222	233	trnH-GUG-psbA	IGS
Idesia polycarpa Maxim	p1	(A)11	11	3830	3840	trnK-UUU-matK	IGS
Idesia polycarpa Maxim	p1	(T)11	11	4118	4128	trnK-UUU-matK	IGS
Idesia polycarpa Maxim	p1	(T)10	10	47649	47658	trnL-UAA-trnF-GAA	IGS
Idesia polycarpa Maxim	p1	(A)11	11	131783	131793	trnN-GUU-trnR-ACG	IGS
Idesia polycarpa Maxim	p1	(T)11	11	132330	132340	trnR-ACG-5S ribosomal RNA	IGS
Idesia polycarpa Maxim	p1	(T)11	11	110012	110022	trnR-ACG-trnN-GUU	IGS
Idesia polycarpa Maxim	p1	(A)10	10	7205	7214	trnS-GCU-trnR-UCU	IGS
Idesia polycarpa Maxim	p1	(T)10	10	7454	7463	trnS-GCU-trnR-UCU	IGS
Idesia polycarpa Maxim	p1	(T)10	10	7997	8006	trnS-GCU-trnR-UCU	IGS
Idesia polycarpa Maxim	p1	(T)12	12	7701	7712	trnS-GCU-trnR-UCU	IGS
Idesia polycarpa Maxim	p4	(TCTA)3	12	35609	35620	trnS-UGA-psbZ	IGS
Idesia polycarpa Maxim	p1	(A)10	10	44783	44792	ycf3-trnS-GGA	IGS
Idesia polycarpa Maxim	p1	(T)10	10	60801	60810	ycf4-cemA	IGS
Itoa orientalis	p1	(A)13	13	108817	108829	4.5S ribosomal RNA-5S ribosomal RNA	IGS
Itoa orientalis	p1	(T)13	13	133542	133554	5S ribosomal RNA-4.5S ribosomal RNA	IGS
Itoa orientalis	p1	(A)11	11	109138	109148	5S ribosomal RNA-trnR-ACG	IGS
Itoa orientalis	p4	(GAAA)3	12	14001	14012	atpI-rps2	IGS
Itoa orientalis	p1	(A)11	11	72294	72304	clpP-psbB	IGS
Itoa orientalis	p1	(A)11	11	72645	72655	clpP-psbB	IGS
Itoa orientalis	p1	(A)11	11	4327	4337	matK-trnQ-UUG	IGS
Itoa orientalis	p1	(A)15	15	4792	4806	matK-trnQ-UUG	IGS
Itoa orientalis	p1	(A)12	12	50511	50522	ndhC-trnV-UAC	IGS
Itoa orientalis	p2	(TA)7	14	119418	119431	ndhD-psaC	IGS
Itoa orientalis	p1	(T)10	10	116299	116308	ndhF-trnL-UAG	IGS
Itoa orientalis	p1	(A)11	11	114791	114801	ndhF-trnL-UAG	IGS
Itoa orientalis	p1	(A)13	13	115847	115859	ndhF-trnL-UAG	IGS
Itoa orientalis	p1	(A)10	10	121235	121244	ndhG-ndhI	IGS
Itoa orientalis	p1	(A)10	10	121416	121425	ndhG-ndhI	IGS
Itoa orientalis	p1	(A)10	10	125550	125559	ndhH-rps15	IGS
Itoa orientalis	p1	(A)12	12	63315	63326	petA-psbJ	IGS
Itoa orientalis	p1	(A)10	10	77503	77512	petB-petD	IGS
Itoa orientalis	p4	(TCTA)3	12	41771	41782	psaA-ycf3	IGS
Itoa orientalis	p1	(T)14	14	119766	119779	psaC-ndhE	IGS
Itoa orientalis	p1	(T)10	10	59538	59547	psaI-ycf4	IGS
Itoa orientalis	p4	(TGAA)3	12	1581	1592	psbA-trnK-UUU	IGS
Itoa orientalis	p1	(C)10	10	65047	65056	psbE-petL	IGS
Itoa orientalis	p1	(T)11	11	65279	65289	psbE-petL	IGS
Itoa orientalis	p4	(AAAT)3	12	65423	65434	psbE-petL	IGS
Itoa orientalis	p1	(A)12	12	6836	6847	psbI-trnS-GCU	IGS
Itoa orientalis	p1	(T)13	13	29919	29931	psbM-trnD-GUC	IGS
Itoa orientalis	p1	(A)21	21	81642	81662	rpl14-rpl16	IGS
Itoa orientalis	p1	(T)11	11	69755	69765	rpl20-clpP	IGS
Itoa orientalis	p1	(A)10	10	157308	157317	rpl2-rps19	IGS
Itoa orientalis	p1	(T)14	14	80489	80502	rpl36-rps8	IGS
Itoa orientalis	p1	(T)12	12	79438	79449	rpoA-rps11	IGS
Itoa orientalis	p1	(A)10	10	26660	26669	rpoB-trnC-GCA	IGS
Itoa orientalis	p1	(T)14	14	26315	26328	rpoB-trnC-GCA	IGS
Itoa orientalis	p1	(A)16	16	25998	26013	rpoB-trnC-GCA	IGS
Itoa orientalis	p1	(T)12	12	126052	126063	rps15-ycf1	IGS
Itoa orientalis	p1	(T)10	10	85054	85063	rps19-rpl2	IGS
Itoa orientalis	p1	(A)10	10	46115	46124	rps4-trnT-UGU	IGS
Itoa orientalis	p4	(TTTA)3	12	99999	100010	rps7-trnV-GAC	IGS
Itoa orientalis	p1	(T)14	14	81009	81022	rps8-rpl14	IGS
Itoa orientalis	p1	(A)10	10	3781	3790	trnK-UUU-matK	IGS
Itoa orientalis	p1	(T)12	12	4073	4084	trnK-UUU-matK	IGS
Itoa orientalis	p1	(T)11	11	47614	47624	trnL-UAA-trnF-GAA	IGS
Itoa orientalis	p1	(T)11	11	133223	133233	trnR-ACG-5S ribosomal RNA	IGS
Itoa orientalis	p3	(TAT)4	12	8690	8701	trnR-UCU-atpA	IGS
Itoa orientalis	p1	(A)10	10	7017	7026	trnS-GCU-trnG-UCC	IGS
Itoa orientalis	p1	(T)10	10	7223	7232	trnS-GCU-trnG-UCC	IGS
Itoa orientalis	p1	(T)13	13	7488	7500	trnS-GCU-trnG-UCC	IGS
Itoa orientalis	p1	(T)12	12	35495	35506	trnS-UGA-psbZ	IGS
Itoa orientalis	p1	(A)13	13	46333	46345	trnT-UGU-trnL-UAA	IGS
Itoa orientalis	p4	(AAAT)3	12	142358	142369	trnV-GAC-rps7	IGS
Itoa orientalis	p1	(A)10	10	44676	44685	ycf3-trnS-GGA	IGS
Olmediella betschleriana	p1	(A)16	16	110104	110119	4.5S ribosomal RNA-5S ribosomal RNA	IGS
Olmediella betschleriana	p1	(T)16	16	133837	133852	5S ribosomal RNA-4.5S ribosomal RNA	IGS
Olmediella betschleriana	p4	(AATA)4	16	60366	60381	accD-psaI	IGS
Olmediella betschleriana	p1	(A)10	10	11931	11940	atpA-atpH	IGS
Olmediella betschleriana	p1	(T)17	17	12499	12515	atpA-atpH	IGS
Olmediella betschleriana	p1	(T)10	10	55346	55355	atpB-rbcL	IGS
Olmediella betschleriana	p1	(T)14	14	13849	13862	atpH-atpI	IGS
Olmediella betschleriana	p4	(GAAA)3	12	14937	14948	atpI-rps2	IGS
Olmediella betschleriana	p1	(T)16	16	62656	62671	cemA-petA	IGS
Olmediella betschleriana	p1	(A)10	10	73339	73348	clpP-psbB	IGS
Olmediella betschleriana	p1	(A)15	15	73729	73743	clpP-psbB	IGS
Olmediella betschleriana	p1	(T)10	10	4741	4750	matK-trnQ-UUG	IGS
Olmediella betschleriana	p1	(A)11	11	5862	5872	matK-trnQ-UUG	IGS
Olmediella betschleriana	p1	(T)12	12	6055	6066	matK-trnQ-UUG	IGS
Olmediella betschleriana	p1	(A)16	16	4537	4552	matK-trnQ-UUG	IGS
Olmediella betschleriana	p2	(AT)10	20	6341	6360	matK-trnQ-UUG	IGS
Olmediella betschleriana	p1	(T)10	10	99286	99295	ndhB-rps7	IGS
Olmediella betschleriana	p1	(T)11	11	116436	116446	ndhF-trnL-UAG	IGS
Olmediella betschleriana	p1	(A)12	12	116014	116025	ndhF-trnL-UAG	IGS
Olmediella betschleriana	p1	(T)10	10	121311	121320	ndhG-ndhI	IGS
Olmediella betschleriana	p1	(A)14	14	121627	121640	ndhG-ndhI	IGS
Olmediella betschleriana	p1	(T)13	13	50505	50517	ndhK-ndhC	IGS
Olmediella betschleriana	p1	(A)10	10	78594	78603	petB-petD	IGS
Olmediella betschleriana	p1	(A)10	10	79493	79502	petD-rpoA	IGS
Olmediella betschleriana	p1	(T)11	11	67259	67269	petG-trnW-CCA	IGS
Olmediella betschleriana	p1	(A)15	15	66978	66992	petL-petG	IGS
Olmediella betschleriana	p1	(T)14	14	29194	29207	petN-psbM	IGS
Olmediella betschleriana	p4	(TCTA)3	12	42745	42756	psaA-ycf3	IGS
Olmediella betschleriana	p1	(T)11	11	119958	119968	psaC-ndhE	IGS
Olmediella betschleriana	p1	(T)11	11	60555	60565	psaI-ycf4	IGS
Olmediella betschleriana	p4	(TGAA)3	12	1602	1613	psbA-trnK-UUU	IGS
Olmediella betschleriana	p1	(C)10	10	66096	66105	psbE-petL	IGS
Olmediella betschleriana	p4	(TATT)3	12	66552	66563	psbE-petL	IGS
Olmediella betschleriana	p4	(TTTC)3	12	76313	76324	psbH-petB	IGS
Olmediella betschleriana	p1	(A)10	10	7654	7663	psbI-trnS-GCU	IGS
Olmediella betschleriana	p1	(A)11	11	7540	7550	psbI-trnS-GCU	IGS
Olmediella betschleriana	p1	(A)13	13	82907	82919	rpl14-rpl16	IGS
Olmediella betschleriana	p1	(A)12	12	157656	157667	rpl2-rps19	IGS
Olmediella betschleriana	p2	(AT)5	10	69074	69083	rpl33-rps18	IGS
Olmediella betschleriana	p1	(T)12	12	86289	86300	rps19-rpl2	IGS
Olmediella betschleriana	p1	(A)11	11	15880	15890	rps2-rpoC2	IGS
Olmediella betschleriana	p2	(AT)5	10	85359	85368	rps3-rpl22	IGS
Olmediella betschleriana	p1	(A)13	13	46969	46981	rps4-trnT-UGU	IGS
Olmediella betschleriana	p1	(A)10	10	144661	144670	rps7-ndhB	IGS
Olmediella betschleriana	p1	(T)15	15	82254	82268	rps8-rpl14	IGS
Olmediella betschleriana	p1	(T)11	11	31511	31521	trnD-GUC-trnY-GUA	IGS
Olmediella betschleriana	p1	(A)10	10	37426	37435	trnG-GCC-trnfM-CAU	IGS
Olmediella betschleriana	p1	(A)13	13	9177	9189	trnG-UCC-trnR-UCU	IGS
Olmediella betschleriana	p1	(A)13	13	9309	9321	trnG-UCC-trnR-UCU	IGS
Olmediella betschleriana	p1	(T)10	10	315	324	trnH-GUG-psbA	IGS
Olmediella betschleriana	p1	(A)13	13	175	187	trnH-GUG-psbA	IGS
Olmediella betschleriana	p1	(T)12	12	4120	4131	trnK-UUU-matK	IGS
Olmediella betschleriana	p1	(T)12	12	48447	48458	trnL-UAA-trnF-GAA	IGS
Olmediella betschleriana	p1	(A)10	10	132937	132946	trnN-GUU-trnR-ACG	IGS
Olmediella betschleriana	p1	(T)10	10	67894	67903	trnP-UGG-psaJ	IGS
Olmediella betschleriana	p1	(T)11	11	133518	133528	trnR-ACG-5S ribosomal RNA	IGS
Olmediella betschleriana	p1	(T)10	10	111010	111019	trnR-ACG-trnN-GUU	IGS
Olmediella betschleriana	p1	(T)11	11	8273	8283	trnS-GCU-trnG-UCC	IGS
Olmediella betschleriana	p2	(TA)5	10	36511	36520	trnS-UGA-psbZ	IGS
Olmediella betschleriana	p1	(T)16	16	36662	36677	trnS-UGA-psbZ	IGS
Olmediella betschleriana	p1	(T)10	10	33241	33250	trnT-GGU-psbD	IGS
Olmediella betschleriana	p5	(AAAAG)3	15	47193	47207	trnT-UGU-trnL-UAA	IGS
Olmediella betschleriana	p1	(T)10	10	61677	61686	ycf4-cemA	IGS
Olmediella betschleriana	p1	(T)12	12	61555	61566	ycf4-cemA	IGS
Poliothyrsis sinensis	p1	(A)10	10	108912	108921	4.5S ribosomal RNA-5S ribosomal RNA	IGS
Poliothyrsis sinensis	p1	(T)10	10	132553	132562	5S ribosomal RNA-4.5S ribosomal RNA	IGS
Poliothyrsis sinensis	p1	(A)10	10	109230	109239	5S ribosomal RNA-trnR-ACG	IGS
Poliothyrsis sinensis	p1	(T)11	11	54645	54655	atpB-rbcL	IGS
Poliothyrsis sinensis	p1	(A)10	10	12079	12088	atpF-atpH	IGS
Poliothyrsis sinensis	p1	(T)10	10	13220	13229	atpH-atpI	IGS
Poliothyrsis sinensis	p4	(GAAA)3	12	14304	14315	atpI-rps2	IGS
Poliothyrsis sinensis	p1	(A)10	10	72522	72531	clpP-psbB	IGS
Poliothyrsis sinensis	p1	(A)12	12	72714	72725	clpP-psbB	IGS
Poliothyrsis sinensis	p1	(A)12	12	72911	72922	clpP-psbB	IGS
Poliothyrsis sinensis	p1	(A)10	10	4824	4833	matK-trnQ-UUG	IGS
Poliothyrsis sinensis	p1	(A)13	13	4353	4365	matK-trnQ-UUG	IGS
Poliothyrsis sinensis	p1	(T)13	13	5365	5377	matK-trnQ-UUG	IGS
Poliothyrsis sinensis	p1	(A)14	14	4511	4524	matK-trnQ-UUG	IGS
Poliothyrsis sinensis	p1	(T)11	11	98304	98314	ndhB-rps7	IGS
Poliothyrsis sinensis	p1	(A)14	14	50698	50711	ndhC-trnV-UAC	IGS
Poliothyrsis sinensis	p1	(A)16	16	114804	114819	ndhF-trnL-UAG	IGS
Poliothyrsis sinensis	p1	(A)13	13	120407	120419	ndhG-ndhI	IGS
Poliothyrsis sinensis	p1	(T)10	10	63022	63031	petA-psbJ	IGS
Poliothyrsis sinensis	p1	(G)11	11	63339	63349	petA-psbJ	IGS
Poliothyrsis sinensis	p2	(AT)7	14	63670	63683	petA-psbJ	IGS
Poliothyrsis sinensis	p1	(A)10	10	77121	77130	petB-petD	IGS
Poliothyrsis sinensis	p1	(A)14	14	78649	78662	petD-rpoA	IGS
Poliothyrsis sinensis	p1	(T)13	13	66430	66442	petG-trnW-CCA	IGS
Poliothyrsis sinensis	p1	(A)14	14	66148	66161	petL-petG	IGS
Poliothyrsis sinensis	p1	(T)11	11	28534	28544	petN-psbM	IGS
Poliothyrsis sinensis	p4	(TCTA)3	12	41928	41939	psaA-ycf3	IGS
Poliothyrsis sinensis	p1	(T)12	12	59689	59700	psaI-ycf4	IGS
Poliothyrsis sinensis	p4	(TGAA)3	12	1576	1587	psbA-trnK-UUU	IGS
Poliothyrsis sinensis	p1	(A)17	17	65539	65555	psbE-petL	IGS
Poliothyrsis sinensis	p4	(TTTC)3	12	75492	75503	psbH-petB	IGS
Poliothyrsis sinensis	p1	(A)22	22	6875	6896	psbI-trnS-GCU	IGS
Poliothyrsis sinensis	p1	(A)10	10	29467	29476	psbM-trnD-GUC	IGS
Poliothyrsis sinensis	p2	(AT)5	10	57297	57306	rbcL-accD	IGS
Poliothyrsis sinensis	p1	(A)15	15	81905	81919	rpl14-rpl16	IGS
Poliothyrsis sinensis	p1	(T)10	10	69983	69992	rpl20-clpP	IGS
Poliothyrsis sinensis	p1	(T)14	14	69435	69448	rpl20-clpP	IGS
Poliothyrsis sinensis	p1	(A)10	10	156129	156138	rpl2-rps19	IGS
Poliothyrsis sinensis	p2	(AT)5	10	68216	68225	rpl33-rps18	IGS
Poliothyrsis sinensis	p1	(A)10	10	80507	80516	rpl36-rps8	IGS
Poliothyrsis sinensis	p1	(T)15	15	80771	80785	rpl36-rps8	IGS
Poliothyrsis sinensis	p1	(T)10	10	126420	126429	rps15-ycf1	IGS
Poliothyrsis sinensis	p1	(T)11	11	127936	127946	rps15-ycf1	IGS
Poliothyrsis sinensis	p1	(T)10	10	85336	85345	rps19-rpl2	IGS
Poliothyrsis sinensis	p1	(T)11	11	15234	15244	rps2-rpoC2	IGS
Poliothyrsis sinensis	p1	(A)11	11	143160	143170	rps7-ndhB	IGS
Poliothyrsis sinensis	p4	(TTTA)3	12	100128	100139	rps7-trnV-GAC	IGS
Poliothyrsis sinensis	p1	(T)12	12	81292	81303	rps8-rpl14	IGS
Poliothyrsis sinensis	p1	(T)14	14	27416	27429	trnC-GCA-petN	IGS
Poliothyrsis sinensis	p1	(T)11	11	48175	48185	trnF-GAA-ndhJ	IGS
Poliothyrsis sinensis	p1	(T)13	13	36666	36678	trnG-UCC-trnfM-CAU	IGS
Poliothyrsis sinensis	p1	(A)10	10	3801	3810	trnK-UUU-matK	IGS
Poliothyrsis sinensis	p1	(T)13	13	4090	4102	trnK-UUU-matK	IGS
Poliothyrsis sinensis	p1	(T)10	10	47628	47637	trnL-UAA-trnF-GAA	IGS
Poliothyrsis sinensis	p1	(T)14	14	47775	47788	trnL-UAA-trnF-GAA	IGS
Poliothyrsis sinensis	p1	(T)10	10	132235	132244	trnR-ACG-5S ribosomal RNA	IGS
Poliothyrsis sinensis	p3	(TAT)4	12	8752	8763	trnR-UCU-atpA	IGS
Poliothyrsis sinensis	p1	(T)10	10	7586	7595	trnS-GCU-trnR-UCU	IGS
Poliothyrsis sinensis	p1	(T)11	11	7982	7992	trnS-GCU-trnR-UCU	IGS
Poliothyrsis sinensis	p1	(A)12	12	8474	8485	trnS-GCU-trnR-UCU	IGS
Poliothyrsis sinensis	p1	(T)13	13	8254	8266	trnS-GCU-trnR-UCU	IGS
Poliothyrsis sinensis	p1	(T)10	10	32006	32015	trnT-GGU-psbD	IGS
Poliothyrsis sinensis	p4	(AAAT)3	12	141332	141343	trnV-GAC-rps7	IGS
Poliothyrsis sinensis	p1	(A)16	16	44833	44848	ycf3-trnS-GGA	IGS
Populus euphratica	p1	(A)10	10	110127	110136	4.5S ribosomal RNA-5S ribosomal RNA	IGS
Populus euphratica	p1	(T)10	10	133562	133571	5S ribosomal RNA-4.5S ribosomal RNA	IGS
Populus euphratica	p1	(A)11	11	110445	110455	5S ribosomal RNA-trnR-ACG	IGS
Populus euphratica	p5	(GAAAT)3	15	110569	110583	5S ribosomal RNA-trnR-ACG	IGS
Populus euphratica	p1	(T)10	10	60208	60217	accD-psaI	IGS
Populus euphratica	p4	(AATA)3	12	60718	60729	accD-psaI	IGS
Populus euphratica	p1	(T)10	10	10672	10681	atpA-atpF	IGS
Populus euphratica	p1	(T)10	10	55688	55697	atpB-rbcL	IGS
Populus euphratica	p1	(T)11	11	56093	56103	atpB-rbcL	IGS
Populus euphratica	p1	(A)13	13	12465	12477	atpF-atpH	IGS
Populus euphratica	p4	(ATAG)3	12	13666	13677	atpH-atpI	IGS
Populus euphratica	p4	(GAAA)3	12	14547	14558	atpI-rps2	IGS
Populus euphratica	p1	(T)10	10	63008	63017	cemA-petA	IGS
Populus euphratica	p1	(A)10	10	73772	73781	clpP-psbB	IGS
Populus euphratica	p1	(A)13	13	73967	73979	clpP-psbB	IGS
Populus euphratica	p1	(T)10	10	5590	5599	matK-trnQ-UUG	IGS
Populus euphratica	p1	(T)11	11	99370	99380	ndhB-rps7	IGS
Populus euphratica	p6	(ATATAG)3	18	99615	99632	ndhB-rps7	IGS
Populus euphratica	p2	(AT)8	16	51476	51491	ndhC-trnV-UAC	IGS
Populus euphratica	p1	(T)10	10	119479	119488	ndhD-psaC	IGS
Populus euphratica	p1	(A)13	13	120478	120490	ndhE-ndhG	IGS
Populus euphratica	p1	(A)10	10	121489	121498	ndhG-ndhI	IGS
Populus euphratica	p1	(A)14	14	125665	125678	ndhH-rps15	IGS
Populus euphratica	p1	(T)11	11	50561	50571	ndhK-ndhC	IGS
Populus euphratica	p1	(C)10	10	64612	64621	petA-psbJ	IGS
Populus euphratica	p1	(A)10	10	78182	78191	petB-petD	IGS
Populus euphratica	p1	(A)10	10	78844	78853	petB-petD	IGS
Populus euphratica	p1	(A)10	10	79695	79704	petD-rpoA	IGS
Populus euphratica	p1	(T)18	18	119826	119843	psaC-ndhE	IGS
Populus euphratica	p1	(T)10	10	60903	60912	psaI-ycf4	IGS
Populus euphratica	p4	(TGAA)3	12	1577	1588	psbA-trnK-UUU	IGS
Populus euphratica	p1	(T)10	10	66990	66999	psbE-petL	IGS
Populus euphratica	p4	(TTTC)3	12	76549	76560	psbH-petB	IGS
Populus euphratica	p1	(A)10	10	6967	6976	psbI-trnS-GCU	IGS
Populus euphratica	p1	(A)11	11	6853	6863	psbI-trnS-GCU	IGS
Populus euphratica	p1	(A)10	10	6716	6725	psbK-psbI	IGS
Populus euphratica	p1	(T)10	10	30568	30577	psbM-trnD-GUC	IGS
Populus euphratica	p4	(AAAC)3	12	29738	29749	psbM-trnD-GUC	IGS
Populus euphratica	p1	(A)10	10	37079	37088	psbZ-trnG-GCC	IGS
Populus euphratica	p3	(TAT)4	12	36692	36703	psbZ-trnG-GCC	IGS
Populus euphratica	p1	(A)15	15	83014	83028	rpl14-rpl16	IGS
Populus euphratica	p1	(T)17	17	84544	84560	rpl16-rps3	IGS
Populus euphratica	p1	(T)11	11	71137	71147	rpl20-clpP	IGS
Populus euphratica	p1	(T)12	12	70595	70606	rpl20-clpP	IGS
Populus euphratica	p1	(A)14	14	157314	157327	rpl2-rps19	IGS
Populus euphratica	p2	(AT)5	10	69370	69379	rpl33-rps18	IGS
Populus euphratica	p1	(T)11	11	80753	80763	rpoA-rps11	IGS
Populus euphratica	p1	(A)11	11	26210	26220	rpoB-trnC-GCA	IGS
Populus euphratica	p1	(T)14	14	86371	86384	rps19-rpl2	IGS
Populus euphratica	p1	(T)10	10	15476	15485	rps2-rpoC2	IGS
Populus euphratica	p1	(A)11	11	144318	144328	rps7-ndhB	IGS
Populus euphratica	p6	(ATCTAT)3	18	144064	144081	rps7-ndhB	IGS
Populus euphratica	p4	(TTAT)3	12	101371	101382	rps7-trnV-GAC	IGS
Populus euphratica	p1	(T)10	10	82410	82419	rps8-rpl14	IGS
Populus euphratica	p5	(TTCTT)3	15	137730	137744	trnA-UGC-trnI-GAU	IGS
Populus euphratica	p1	(A)11	11	30924	30934	trnD-GUC-trnY-GUA	IGS
Populus euphratica	p1	(T)11	11	31096	31106	trnD-GUC-trnY-GUA	IGS
Populus euphratica	p1	(T)12	12	48775	48786	trnF-GAA-ndhJ	IGS
Populus euphratica	p1	(T)15	15	49147	49161	trnF-GAA-ndhJ	IGS
Populus euphratica	p1	(A)10	10	37257	37266	trnG-GCC-trnfM-CAU	IGS
Populus euphratica	p5	(AAAGA)3	15	105953	105967	trnI-GAU-trnA-UGC	IGS
Populus euphratica	p1	(T)10	10	48228	48237	trnL-UAA-trnF-GAA	IGS
Populus euphratica	p1	(T)11	11	48361	48371	trnL-UAA-trnF-GAA	IGS
Populus euphratica	p1	(A)10	10	132664	132673	trnN-GUU-trnR-ACG	IGS
Populus euphratica	p1	(T)11	11	133243	133253	trnR-ACG-5S ribosomal RNA	IGS
Populus euphratica	p5	(CATTT)3	15	133114	133128	trnR-ACG-5S ribosomal RNA	IGS
Populus euphratica	p1	(T)10	10	111025	111034	trnR-ACG-trnN-GUU	IGS
Populus euphratica	p1	(T)12	12	7174	7185	trnS-GCU-trnG-UCC	IGS
Populus euphratica	p3	(TAT)4	12	7300	7311	trnS-GCU-trnG-UCC	IGS
Populus euphratica	p1	(T)14	14	7822	7835	trnS-GCU-trnG-UCC	IGS
Populus euphratica	p2	(TA)6	12	32414	32425	trnT-GGU-psbD	IGS
Populus euphratica	p1	(A)10	10	47071	47080	trnT-UGU-trnL-UAA	IGS
Populus euphratica	p4	(AAAT)3	12	142314	142325	trnV-GAC-rps7	IGS
Populus euphratica	p1	(T)10	10	67784	67793	trnW-CCA-trnP-UGG	IGS
Populus euphratica	p1	(T)10	10	61906	61915	ycf4-cemA	IGS
Prockia crucis	p1	(G)10	10	140469	140478	16S ribosomal RNA-trnV-GAC	IGS
Prockia crucis	p1	(A)10	10	109539	109548	4.5S ribosomal RNA-5S ribosomal RNA	IGS
Prockia crucis	p1	(T)10	10	133275	133284	5S ribosomal RNA-4.5S ribosomal RNA	IGS
Prockia crucis	p4	(AATA)3	12	59992	60003	accD-psaI	IGS
Prockia crucis	p1	(A)10	10	10277	10286	atpA-atpF	IGS
Prockia crucis	p1	(T)13	13	55347	55359	atpB-rbcL	IGS
Prockia crucis	p1	(T)12	12	13179	13190	atpH-atpI	IGS
Prockia crucis	p1	(T)10	10	14157	14166	atpI-rps2	IGS
Prockia crucis	p1	(A)11	11	5065	5075	matK-trnQ-UUG	IGS
Prockia crucis	p1	(T)11	11	98696	98706	ndhB-rps7	IGS
Prockia crucis	p1	(A)10	10	51036	51045	ndhC-trnV-UAC	IGS
Prockia crucis	p1	(A)11	11	51623	51633	ndhC-trnV-UAC	IGS
Prockia crucis	p5	(TTTGA)3	15	120568	120582	ndhE-ndhG	IGS
Prockia crucis	p2	(AT)5	10	115913	115922	ndhF-trnL-UAG	IGS
Prockia crucis	p1	(A)10	10	125530	125539	ndhH-rps15	IGS
Prockia crucis	p1	(T)10	10	63553	63562	petA-psbJ	IGS
Prockia crucis	p1	(A)15	15	66489	66503	petL-petG	IGS
Prockia crucis	p1	(T)14	14	28422	28435	petN-psbM	IGS
Prockia crucis	p1	(A)15	15	42895	42909	psaA-ycf3	IGS
Prockia crucis	p1	(T)11	11	119825	119835	psaC-ndhE	IGS
Prockia crucis	p1	(A)10	10	66341	66350	psbE-petL	IGS
Prockia crucis	p4	(TTTC)3	12	75850	75861	psbH-petB	IGS
Prockia crucis	p4	(ATTA)4	16	36599	36614	psbZ-trnG-GCC	IGS
Prockia crucis	p1	(A)14	14	82328	82341	rpl14-rpl16	IGS
Prockia crucis	p1	(A)13	13	84028	84040	rpl16-rps3	IGS
Prockia crucis	p1	(T)12	12	69851	69862	rpl20-clpP	IGS
Prockia crucis	p1	(T)13	13	70411	70423	rpl20-clpP	IGS
Prockia crucis	p5	(TTTAA)3	15	70240	70254	rpl20-clpP	IGS
Prockia crucis	p1	(A)14	14	157099	157112	rpl2-rps19	IGS
Prockia crucis	p1	(T)10	10	81080	81089	rpl36-rps8	IGS
Prockia crucis	p1	(T)13	13	80026	80038	rpoA-rps11	IGS
Prockia crucis	p1	(A)10	10	25719	25728	rpoB-trnC-GCA	IGS
Prockia crucis	p1	(A)10	10	26865	26874	rpoB-trnC-GCA	IGS
Prockia crucis	p1	(T)14	14	85711	85724	rps19-rpl2	IGS
Prockia crucis	p1	(T)11	11	46447	46457	rps4-trnT-UGU	IGS
Prockia crucis	p1	(A)11	11	144117	144127	rps7-ndhB	IGS
Prockia crucis	p1	(T)14	14	100691	100704	rps7-trnV-GAC	IGS
Prockia crucis	p1	(T)15	15	81674	81688	rps8-rpl14	IGS
Prockia crucis	p1	(T)13	13	27247	27259	trnC-GCA-petN	IGS
Prockia crucis	p1	(A)10	10	30548	30557	trnD-GUC-trnY-GUA	IGS
Prockia crucis	p1	(T)14	14	30706	30719	trnD-GUC-trnY-GUA	IGS
Prockia crucis	p2	(TA)5	10	31142	31151	trnE-UUC-trnT-GGU	IGS
Prockia crucis	p1	(T)13	13	48913	48925	trnF-GAA-ndhJ	IGS
Prockia crucis	p1	(A)10	10	176	185	trnH-GUG-psbA	IGS
Prockia crucis	p1	(T)11	11	4118	4128	trnK-UUU-matK	IGS
Prockia crucis	p1	(A)12	12	3639	3650	trnK-UUU-matK	IGS
Prockia crucis	p1	(T)10	10	47960	47969	trnL-UAA-trnF-GAA	IGS
Prockia crucis	p1	(T)15	15	48105	48119	trnL-UAA-trnF-GAA	IGS
Prockia crucis	p1	(T)13	13	52975	52987	trnM-CAU-atpE	IGS
Prockia crucis	p1	(A)11	11	132415	132425	trnN-GUU-trnR-ACG	IGS
Prockia crucis	p1	(T)14	14	67409	67422	trnP-UGG-psaJ	IGS
Prockia crucis	p1	(T)11	11	110398	110408	trnR-ACG-trnN-GUU	IGS
Prockia crucis	p3	(TAT)4	12	8640	8651	trnR-UCU-atpA	IGS
Prockia crucis	p1	(T)13	13	7513	7525	trnS-GCU-trnG-UCC	IGS
Prockia crucis	p1	(C)10	10	102345	102354	trnV-GAC-16S ribosomal RNA	IGS
Prockia crucis	p1	(A)14	14	142119	142132	trnV-GAC-rps7	IGS
Prockia crucis	p1	(T)15	15	66985	66999	trnW-CCA-trnP-UGG	IGS
Prockia crucis	p1	(T)10	10	61202	61211	ycf4-cemA	IGS
Salix interior	p1	(T)11	11	56149	56159	atpB-rbcL	IGS
Salix interior	p1	(T)12	12	56417	56428	atpB-rbcL	IGS
Salix interior	p1	(A)10	10	11840	11849	atpF-atpH	IGS
Salix interior	p1	(T)10	10	11444	11453	atpF-atpH	IGS
Salix interior	p4	(GAAA)3	12	13897	13908	atpI-rps2	IGS
Salix interior	p1	(A)14	14	73866	73879	clpP-psbB	IGS
Salix interior	p1	(T)12	12	99474	99485	ndhB-trnV	IGS
Salix interior	p1	(A)12	12	49878	49889	ndhC-trnV	IGS
Salix interior	p1	(T)10	10	118916	118925	ndhD-psaC	IGS
Salix interior	p1	(A)12	12	119889	119900	ndhE-ndhG	IGS
Salix interior	p1	(A)15	15	115513	115527	ndhF-trnL	IGS
Salix interior	p1	(A)10	10	120888	120897	ndhG-ndhI	IGS
Salix interior	p1	(A)11	11	125025	125035	ndhH-rps15	IGS
Salix interior	p1	(A)10	10	78273	78282	petB-petD	IGS
Salix interior	p1	(A)10	10	79800	79809	petD-rpoA	IGS
Salix interior	p4	(TCTA)3	12	41414	41425	psaA-ycf3	IGS
Salix interior	p1	(A)10	10	62344	62353	psaI-cemA	IGS
Salix interior	p1	(T)10	10	61121	61130	psaI-cemA	IGS
Salix interior	p1	(T)10	10	62169	62178	psaI-cemA	IGS
Salix interior	p4	(TGAA)3	12	1572	1583	psbA-trnK	IGS
Salix interior	p1	(A)10	10	66729	66738	psbE-petL	IGS
Salix interior	p1	(T)11	11	67092	67102	psbE-petL	IGS
Salix interior	p4	(TTTC)3	12	76630	76641	psbH-petB	IGS
Salix interior	p1	(T)11	11	29502	29512	psbM-trnD	IGS
Salix interior	p1	(T)11	11	84783	84793	rpl16-rps3	IGS
Salix interior	p1	(A)17	17	156114	156130	rpl2-rps19	IGS
Salix interior	p2	(AT)5	10	69463	69472	rpl33-rps18	IGS
Salix interior	p1	(A)10	10	25590	25599	rpoB-trnC	IGS
Salix interior	p1	(A)10	10	26750	26759	rpoB-trnC	IGS
Salix interior	p1	(T)10	10	26360	26369	rpoB-trnC	IGS
Salix interior	p1	(A)10	10	125566	125575	rps15-ycf1	IGS
Salix interior	p1	(T)17	17	86471	86487	rps19-rpl2	IGS
Salix interior	p1	(A)12	12	143116	143127	rps7-ndhB	IGS
Salix interior	p1	(T)12	12	82533	82544	rps8-rpl14	IGS
Salix interior	p1	(A)10	10	29838	29847	trnD-trnY	IGS
Salix interior	p1	(T)11	11	269	279	trnH-psbA	IGS
Salix interior	p1	(T)11	11	47178	47188	trnL-trnF	IGS
Salix interior	p1	(T)11	11	112941	112951	trnN-ndhF	IGS
Salix interior	p1	(A)10	10	132036	132045	trnN-trnR	IGS
Salix interior	p1	(A)10	10	68306	68315	trnP-psaJ	IGS
Salix interior	p2	(TA)5	10	68490	68499	trnP-psaJ	IGS
Salix interior	p1	(T)10	10	110556	110565	trnR-trnN	IGS
Salix interior	p1	(T)13	13	7174	7186	trnS-trnG	IGS
Salix interior	p1	(A)11	11	45823	45833	trnT-trnL	IGS
Salix interior	p1	(T)10	10	67894	67903	trnW-trnP	IGS
Salix interior	p1	(A)11	11	44147	44157	ycf3-trnS	IGS
Scolopia chinensis	p1	(A)11	11	108824	108834	5S ribosomal RNA-trnR-ACG	IGS
Scolopia chinensis	p1	(A)12	12	10630	10641	atpA-atpF	IGS
Scolopia chinensis	p3	(TAT)4	12	54774	54785	atpB-rbcL	IGS
Scolopia chinensis	p1	(T)13	13	12086	12098	atpF-atpH	IGS
Scolopia chinensis	p1	(A)15	15	12379	12393	atpF-atpH	IGS
Scolopia chinensis	p1	(T)11	11	13532	13542	atpH-atpI	IGS
Scolopia chinensis	p1	(T)11	11	117509	117519	ccsA-ndhD	IGS
Scolopia chinensis	p1	(A)12	12	72472	72483	clpP-psbB	IGS
Scolopia chinensis	p1	(A)12	12	5750	5761	matK-trnQ-UUG	IGS
Scolopia chinensis	p1	(T)11	11	97722	97732	ndhB-rps7	IGS
Scolopia chinensis	p1	(T)11	11	51213	51223	ndhC-trnV-UAC	IGS
Scolopia chinensis	p1	(A)13	13	114966	114978	ndhF-trnL-UAG	IGS
Scolopia chinensis	p1	(A)14	14	114356	114369	ndhF-trnL-UAG	IGS
Scolopia chinensis	p1	(T)12	12	50007	50018	ndhK-ndhC	IGS
Scolopia chinensis	p1	(T)17	17	66126	66142	petG-trnW-CCA	IGS
Scolopia chinensis	p4	(TCTA)3	12	42124	42135	psaA-ycf3	IGS
Scolopia chinensis	p1	(T)11	11	59625	59635	psaI-ycf4	IGS
Scolopia chinensis	p1	(A)10	10	65703	65712	psbE-petL	IGS
Scolopia chinensis	p4	(AATA)3	12	65297	65308	psbE-petL	IGS
Scolopia chinensis	p4	(TTTC)3	12	75059	75070	psbH-petB	IGS
Scolopia chinensis	p1	(T)13	13	7136	7148	psbI-trnS-GCU	IGS
Scolopia chinensis	p1	(A)18	18	81556	81573	rpl14-rpl16	IGS
Scolopia chinensis	p1	(T)10	10	69636	69645	rpl20-clpP	IGS
Scolopia chinensis	p1	(T)11	11	69117	69127	rpl20-clpP	IGS
Scolopia chinensis	p1	(A)10	10	84358	84367	rpl22-rps19	IGS
Scolopia chinensis	p1	(T)12	12	79282	79293	rpoA-rps11	IGS
Scolopia chinensis	p1	(A)11	11	143815	143825	rps7-ndhB	IGS
Scolopia chinensis	p4	(TTTA)3	12	99698	99709	rps7-trnV-GAC	IGS
Scolopia chinensis	p1	(T)14	14	80932	80945	rps8-rpl14	IGS
Scolopia chinensis	p1	(T)10	10	27551	27560	trnC-GCA-petN	IGS
Scolopia chinensis	p1	(A)10	10	30605	30614	trnD-GUC-trnY-GUA	IGS
Scolopia chinensis	p1	(A)11	11	36808	36818	trnG-GCC-trnfM-CAU	IGS
Scolopia chinensis	p1	(A)10	10	8884	8893	trnG-UCC-trnR-UCU	IGS
Scolopia chinensis	p1	(T)10	10	303	312	trnH-GUG-psbA	IGS
Scolopia chinensis	p1	(A)15	15	174	188	trnH-GUG-psbA	IGS
Scolopia chinensis	p1	(A)10	10	3785	3794	trnK-UUU-matK	IGS
Scolopia chinensis	p1	(T)10	10	47748	47757	trnL-UAA-trnF-GAA	IGS
Scolopia chinensis	p1	(A)12	12	132220	132231	trnN-GUU-trnR-ACG	IGS
Scolopia chinensis	p1	(T)13	13	66723	66735	trnP-UGG-psaJ	IGS
Scolopia chinensis	p1	(T)11	11	132713	132723	trnR-ACG-5S ribosomal RNA	IGS
Scolopia chinensis	p1	(T)12	12	109316	109327	trnR-ACG-trnN-GUU	IGS
Scolopia chinensis	p1	(T)10	10	7602	7611	trnS-GCU-trnG-UCC	IGS
Scolopia chinensis	p1	(T)10	10	35593	35602	trnS-UGA-psbZ	IGS
Scolopia chinensis	p1	(T)13	13	35835	35847	trnS-UGA-psbZ	IGS
Scolopia chinensis	p1	(A)11	11	46631	46641	trnT-UGU-trnL-UAA	IGS
Scolopia chinensis	p4	(AAAT)3	12	141835	141846	trnV-GAC-rps7	IGS
Scolopia saeva	p1	(A)10	10	108645	108654	5S ribosomal RNA-trnR-ACG	IGS
Scolopia saeva	p1	(A)12	12	10252	10263	atpA-atpF	IGS
Scolopia saeva	p3	(TAT)4	12	54609	54620	atpB-rbcL	IGS
Scolopia saeva	p1	(A)11	11	12004	12014	atpF-atpH	IGS
Scolopia saeva	p1	(T)11	11	13153	13163	atpH-atpI	IGS
Scolopia saeva	p1	(A)12	12	72252	72263	clpP-psbB	IGS
Scolopia saeva	p1	(T)12	12	97545	97556	ndhB-rps7	IGS
Scolopia saeva	p1	(A)10	10	114582	114591	ndhF-trnL-UAG	IGS
Scolopia saeva	p1	(A)12	12	114170	114181	ndhF-trnL-UAG	IGS
Scolopia saeva	p1	(T)13	13	49618	49630	ndhK-ndhC	IGS
Scolopia saeva	p1	(T)12	12	62645	62656	petA-psbJ	IGS
Scolopia saeva	p1	(T)12	12	65889	65900	petG-trnW-CCA	IGS
Scolopia saeva	p4	(TCTA)3	12	41726	41737	psaA-ycf3	IGS
Scolopia saeva	p1	(T)10	10	59460	59469	psaI-ycf4	IGS
Scolopia saeva	p1	(A)10	10	65466	65475	psbE-petL	IGS
Scolopia saeva	p4	(AATA)3	12	65060	65071	psbE-petL	IGS
Scolopia saeva	p4	(TTTC)3	12	74839	74850	psbH-petB	IGS
Scolopia saeva	p1	(T)12	12	6702	6713	psbI-trnS-GCU	IGS
Scolopia saeva	p1	(A)18	18	81340	81357	rpl14-rpl16	IGS
Scolopia saeva	p1	(T)10	10	68889	68898	rpl20-clpP	IGS
Scolopia saeva	p1	(T)10	10	69417	69426	rpl20-clpP	IGS
Scolopia saeva	p1	(T)10	10	79063	79072	rpoA-rps11	IGS
Scolopia saeva	p1	(A)13	13	26121	26133	rpoB-trnC-GCA	IGS
Scolopia saeva	p1	(A)10	10	124278	124287	rps15-ycf1	IGS
Scolopia saeva	p1	(A)12	12	142339	142350	rps7-ndhB	IGS
Scolopia saeva	p5	(TTCTA)3	15	100065	100079	rps7-trnV-GAC	IGS
Scolopia saeva	p4	(TTTA)4	16	99521	99536	rps7-trnV-GAC	IGS
Scolopia saeva	p1	(T)13	13	80711	80723	rps8-rpl14	IGS
Scolopia saeva	p1	(T)10	10	27164	27173	trnC-GCA-petN	IGS
Scolopia saeva	p1	(A)10	10	30198	30207	trnD-GUC-trnY-GUA	IGS
Scolopia saeva	p1	(A)11	11	36410	36420	trnG-GCC-trnfM-CAU	IGS
Scolopia saeva	p1	(A)10	10	8460	8469	trnG-UCC-trnR-UCU	IGS
Scolopia saeva	p1	(T)11	11	302	312	trnH-GUG-psbA	IGS
Scolopia saeva	p1	(A)14	14	174	187	trnH-GUG-psbA	IGS
Scolopia saeva	p1	(A)10	10	3785	3794	trnK-UUU-matK	IGS
Scolopia saeva	p1	(A)12	12	130748	130759	trnN-GUU-trnR-ACG	IGS
Scolopia saeva	p1	(T)10	10	131241	131250	trnR-ACG-5S ribosomal RNA	IGS
Scolopia saeva	p1	(T)12	12	109136	109147	trnR-ACG-trnN-GUU	IGS
Scolopia saeva	p1	(T)10	10	7178	7187	trnS-GCU-trnG-UCC	IGS
Scolopia saeva	p1	(T)10	10	35204	35213	trnS-UGA-psbZ	IGS
Scolopia saeva	p1	(T)11	11	35446	35456	trnS-UGA-psbZ	IGS
Scolopia saeva	p1	(A)13	13	46241	46253	trnT-UGU-trnL-UAA	IGS
Scolopia saeva	p5	(AATAG)3	15	139814	139828	trnV-GAC-rps7	IGS
Scolopia saeva	p4	(AAAT)4	16	140356	140371	trnV-GAC-rps7	IGS
Xylosma congestum	p1	(A)12	12	108788	108799	5S ribosomal RNA-trnR-ACG	IGS
Xylosma congestum	p4	(AATA)3	12	59185	59196	accD-psaI	IGS
Xylosma congestum	p1	(T)10	10	54170	54179	atpB-rbcL	IGS
Xylosma congestum	p3	(TAT)4	12	54541	54552	atpB-rbcL	IGS
Xylosma congestum	p1	(A)14	14	54378	54391	atpB-rbcL	IGS
Xylosma congestum	p1	(A)10	10	12270	12279	atpF-atpH	IGS
Xylosma congestum	p4	(GAAA)3	12	14344	14355	atpI-rps2	IGS
Xylosma congestum	p1	(T)11	11	116056	116066	ccsA-ndhD	IGS
Xylosma congestum	p1	(T)12	12	61331	61342	cemA-petA	IGS
Xylosma congestum	p1	(A)13	13	72062	72074	clpP-psbB	IGS
Xylosma congestum	p1	(A)13	13	72260	72272	clpP-psbB	IGS
Xylosma congestum	p1	(A)10	10	4786	4795	matK-trnQ-UUG	IGS
Xylosma congestum	p1	(A)10	10	5575	5584	matK-trnQ-UUG	IGS
Xylosma congestum	p1	(A)11	11	5278	5288	matK-trnQ-UUG	IGS
Xylosma congestum	p1	(T)13	13	97660	97672	ndhB-rps7	IGS
Xylosma congestum	p1	(A)10	10	50876	50885	ndhC-trnV-UAC	IGS
Xylosma congestum	p1	(A)15	15	50472	50486	ndhC-trnV-UAC	IGS
Xylosma congestum	p1	(T)10	10	114629	114638	ndhF-trnL-UAG	IGS
Xylosma congestum	p1	(A)15	15	114171	114185	ndhF-trnL-UAG	IGS
Xylosma congestum	p4	(TTCT)3	12	63257	63268	petA-psbJ	IGS
Xylosma congestum	p1	(T)15	15	65852	65866	petG-trnW-CCA	IGS
Xylosma congestum	p1	(A)18	18	65569	65586	petL-petG	IGS
Xylosma congestum	p4	(TCTA)3	12	41833	41844	psaA-ycf3	IGS
Xylosma congestum	p1	(T)13	13	59369	59381	psaI-ycf4	IGS
Xylosma congestum	p1	(T)11	11	66967	66977	psaJ-rpl33	IGS
Xylosma congestum	p4	(TGAA)3	12	1574	1585	psbA-trnK-UUU	IGS
Xylosma congestum	p4	(TTTC)3	12	74853	74864	psbH-petB	IGS
Xylosma congestum	p1	(T)11	11	30244	30254	psbM-trnD-GUC	IGS
Xylosma congestum	p3	(ATA)4	12	74397	74408	psbN-psbH	IGS
Xylosma congestum	p1	(A)11	11	36081	36091	psbZ-trnG-GCC	IGS
Xylosma congestum	p1	(T)11	11	69412	69422	rpl20-clpP	IGS
Xylosma congestum	p1	(T)12	12	68870	68881	rpl20-clpP	IGS
Xylosma congestum	p2	(AT)5	10	67651	67660	rpl33-rps18	IGS
Xylosma congestum	p1	(T)13	13	80203	80215	rpl36-rps8	IGS
Xylosma congestum	p1	(T)13	13	79066	79078	rpoA-rps11	IGS
Xylosma congestum	p1	(A)10	10	26390	26399	rpoB-trnC-GCA	IGS
Xylosma congestum	p1	(A)13	13	142495	142507	rps7-ndhB	IGS
Xylosma congestum	p4	(TTTA)3	12	99645	99656	rps7-trnV-GAC	IGS
Xylosma congestum	p1	(T)15	15	80723	80737	rps8-rpl14	IGS
Xylosma congestum	p1	(T)14	14	27435	27448	trnC-GCA-petN	IGS
Xylosma congestum	p1	(T)10	10	48022	48031	trnF-GAA-ndhJ	IGS
Xylosma congestum	p4	(TATT)4	16	48232	48247	trnF-GAA-ndhJ	IGS
Xylosma congestum	p1	(A)13	13	36511	36523	trnG-GCC-trnfM-CAU	IGS
Xylosma congestum	p1	(A)18	18	8734	8751	trnG-UCC-trnR-UCU	IGS
Xylosma congestum	p1	(T)10	10	47625	47634	trnL-UAA-trnF-GAA	IGS
Xylosma congestum	p1	(T)12	12	131368	131379	trnR-ACG-5S ribosomal RNA	IGS
Xylosma congestum	p1	(T)12	12	7468	7479	trnS-GCU-trnG-UCC	IGS
Xylosma congestum	p4	(TCTT)3	12	7233	7244	trnS-GCU-trnG-UCC	IGS
Xylosma congestum	p1	(T)15	15	7727	7741	trnS-GCU-trnG-UCC	IGS
Xylosma congestum	p1	(T)13	13	35735	35747	trnS-UGA-psbZ	IGS
Xylosma congestum	p1	(A)11	11	46382	46392	trnT-UGU-trnL-UAA	IGS
Xylosma congestum	p4	(AAAT)3	12	140508	140519	trnV-GAC-rps7	IGS
Xylosma congestum	p1	(T)12	12	60375	60386	ycf4-cemA	IGS
Abatia parviflora	p1	(A)11	11	11133	11143	atpF	intron1
Abatia parviflora	p1	(T)12	12	11414	11425	atpF	intron1
Abatia parviflora	p1	(T)12	12	71951	71962	clpP	intron1
Abatia parviflora	p1	(A)12	12	122011	122022	ndhA	intron1
Abatia parviflora	p2	(TA)6	12	122271	122282	ndhA	intron1
Abatia parviflora	p1	(A)11	11	75940	75950	petB	intron1
Abatia parviflora	p3	(AAT)4	12	82814	82825	rpl16	intron1
Abatia parviflora	p1	(A)13	13	83331	83343	rpl16	intron1
Abatia parviflora	p1	(T)13	13	21841	21853	rpoC1	intron1
Abatia parviflora	p1	(A)13	13	7986	7998	trnG-UCC	intron1
Abatia parviflora	p1	(C)11	11	1832	1842	trnK-UUU	intron1
Abatia parviflora	p1	(T)10	10	44281	44290	ycf3	intron1
Azara serrata	p1	(T)15	15	72216	72230	clpP	intron1
Azara serrata	p1	(A)17	17	71857	71873	clpP	intron1
Azara serrata	p1	(A)10	10	124200	124209	ndhA	intron1
Azara serrata	p2	(TA)5	10	123889	123898	ndhA	intron1
Azara serrata	p1	(T)12	12	83345	83356	rpl16	intron1
Azara serrata	p1	(T)17	17	83730	83746	rpl16	intron1
Azara serrata	p1	(T)11	11	21680	21690	rpoC1	intron1
Azara serrata	p1	(T)16	16	21386	21401	rpoC1	intron1
Azara serrata	p1	(A)13	13	47166	47178	trnL-UAA	intron1
Azara serrata	p1	(T)12	12	44184	44195	ycf3	intron1
Banara guianensis	p1	(A)11	11	72621	72631	clpP	intron1
Banara guianensis	p1	(A)10	10	123894	123903	ndhA	intron1
Banara guianensis	p2	(TA)5	10	124133	124142	ndhA	intron1
Banara guianensis	p1	(A)11	11	84375	84385	rpl16	intron1
Banara guianensis	p1	(T)11	11	21822	21832	rpoC1	intron1
Banara guianensis	p6	(TTATAT)3	18	47946	47963	trnL-UAA	intron1
Banara guianensis	p1	(T)10	10	45016	45025	ycf3	intron1
Bennettiodendron brevipes	p1	(A)15	15	73221	73235	clpP	intron1
Bennettiodendron brevipes	p1	(A)12	12	123772	123783	ndhA	intron1
Bennettiodendron brevipes	p2	(AT)6	12	124010	124021	ndhA	intron1
Bennettiodendron brevipes	p1	(T)10	10	22450	22459	rpoC1	intron1
Bennettiodendron brevipes	p1	(T)10	10	22726	22735	rpoC1	intron1
Bennettiodendron brevipes	p1	(T)10	10	9118	9127	trnG-UCC	intron1
Bennettiodendron brevipes	p1	(A)10	10	48184	48193	trnL-UAA	intron1
Bennettiodendron leprosipes	p1	(T)11	11	72737	72747	clpP	intron1
Bennettiodendron leprosipes	p1	(A)11	11	123084	123094	ndhA	intron1
Bennettiodendron leprosipes	p2	(AT)6	12	123321	123332	ndhA	intron1
Bennettiodendron leprosipes	p1	(T)11	11	22709	22719	rpoC1	intron1
Bennettiodendron leprosipes	p1	(A)10	10	48519	48528	trnL-UAA	intron1
Bennettiodendron leprosipes	p1	(A)10	10	45657	45666	ycf3	intron1
Carrierea calycina	p1	(A)11	11	11126	11136	atpF	intron1
Carrierea calycina	p1	(T)10	10	71969	71978	clpP	intron1
Carrierea calycina	p1	(A)11	11	71754	71764	clpP	intron1
Carrierea calycina	p1	(A)13	13	71608	71620	clpP	intron1
Carrierea calycina	p1	(T)12	12	123748	123759	ndhA	intron1
Carrierea calycina	p2	(AT)7	14	123591	123604	ndhA	intron1
Carrierea calycina	p1	(T)10	10	82916	82925	rpl16	intron1
Carrierea calycina	p1	(T)13	13	83347	83359	rpl16	intron1
Carrierea calycina	p1	(T)10	10	21323	21332	rpoC1	intron1
Carrierea calycina	p1	(T)10	10	8022	8031	trnG-UCC	intron1
Carrierea calycina	p1	(T)11	11	8295	8305	trnG-UCC	intron1
Carrierea calycina	p1	(A)11	11	47098	47108	trnL-UAA	intron1
Casearia decandra Jacq.	p1	(T)11	11	11831	11841	atpF	intron1
Casearia decandra Jacq.	p1	(T)10	10	122044	122053	ndhA	intron1
Casearia decandra Jacq.	p2	(AT)6	12	82507	82518	rpl16	intron1
Casearia decandra Jacq.	p1	(T)13	13	83365	83377	rpl16	intron1
Casearia decandra Jacq.	p1	(T)10	10	8939	8948	trnG-UCC	intron1
Casearia decandra Jacq.	p1	(A)12	12	52245	52256	trnV-UAC	intron1
Casearia decandra Jacq.	p1	(T)10	10	44788	44797	ycf3	intron1
Casearia velutina	p1	(T)10	10	10637	10646	atpF	intron1
Casearia velutina	p1	(A)11	11	121609	121619	ndhA	intron1
Casearia velutina	p1	(T)11	11	121490	121500	ndhA	intron1
Casearia velutina	p1	(A)10	10	21288	21297	rpoC1	intron1
Casearia velutina	p1	(C)10	10	135548	135557	trnA-UGC	intron1
Casearia velutina	p1	(T)10	10	7696	7705	trnG-UCC	intron1
Dovyalis caffra	p1	(A)11	11	71086	71096	clpP	intron1
Dovyalis caffra	p1	(A)11	11	121284	121294	ndhA	intron1
Dovyalis caffra	p4	(TTTC)3	12	74780	74791	petB	intron1
Dovyalis caffra	p1	(A)15	15	81256	81270	rpl16	intron1
Dovyalis caffra	p1	(T)10	10	21739	21748	rpoC1	intron1
Dovyalis caffra	p1	(T)10	10	22016	22025	rpoC1	intron1
Dovyalis caffra	p1	(T)10	10	8019	8028	trnG-UCC	intron1
Dovyalis caffra	p1	(A)11	11	46638	46648	trnL-UAA	intron1
Dovyalis caffra	p1	(A)10	10	50765	50774	trnV-UAC	intron1
Flacourtia inermis	p1	(A)11	11	70816	70826	clpP	intron1
Flacourtia inermis	p1	(T)10	10	120959	120968	ndhA	intron1
Flacourtia inermis	p1	(A)12	12	75003	75014	petB	intron1
Flacourtia inermis	p1	(T)10	10	82402	82411	rpl16	intron1
Flacourtia inermis	p6	(ATGATT)3	18	81461	81478	rpl16	intron1
Flacourtia inermis	p1	(T)12	12	21670	21681	rpoC1	intron1
Flacourtia ramontchii	p1	(T)13	13	82051	82063	rpl16	intron1
Flacourtia ramontchii	p1	(T)12	12	21603	21614	rpoC1	intron1
Flacourtia ramontchii	p1	(T)10	10	7990	7999	trnG-UCC	intron1
Flacourtia rukam	p1	(A)11	11	70892	70902	clpP	intron1
Flacourtia rukam	p1	(T)14	14	82556	82569	rpl16	intron1
Flacourtia rukam	p1	(T)12	12	21652	21663	rpoC1	intron1
Homalium cochinchinense	p1	(T)10	10	120857	120866	ndhA	intron1
Homalium cochinchinense	p1	(A)20	20	74790	74809	petB	intron1
Homalium cochinchinense	p1	(T)10	10	22140	22149	rpoC1	intron1
Homalium cochinchinense	p1	(A)13	13	47703	47715	trnL-UAA	intron1
Homalium racemosum	p1	(A)12	12	76982	76993	petB	intron1
Homalium racemosum	p1	(T)14	14	84489	84502	rpl16	intron1
Homalium racemosum	p1	(T)10	10	22908	22917	rpoC1	intron1
Homalium racemosum	p1	(A)16	16	48499	48514	trnL-UAA	intron1
Idesia polycarpa Maxim	p1	(A)10	10	11334	11343	atpF	intron1
Idesia polycarpa Maxim	p1	(T)10	10	71931	71940	clpP	intron1
Idesia polycarpa Maxim	p1	(A)10	10	122210	122219	ndhA	intron1
Idesia polycarpa Maxim	p2	(AT)5	10	122446	122455	ndhA	intron1
Idesia polycarpa Maxim	p4	(AATC)3	12	83133	83144	rpl16	intron1
Idesia polycarpa Maxim	p1	(T)11	11	21688	21698	rpoC1	intron1
Idesia polycarpa Maxim	p1	(A)13	13	47183	47195	trnL-UAA	intron1
Itoa orientalis	p1	(A)10	10	11433	11442	atpF	intron1
Itoa orientalis	p1	(A)12	12	11117	11128	atpF	intron1
Itoa orientalis	p1	(A)10	10	71592	71601	clpP	intron1
Itoa orientalis	p1	(T)13	13	71810	71822	clpP	intron1
Itoa orientalis	p1	(A)14	14	71445	71458	clpP	intron1
Itoa orientalis	p2	(AT)6	12	123382	123393	ndhA	intron1
Itoa orientalis	p2	(TA)5	10	82276	82285	rpl16	intron1
Itoa orientalis	p1	(T)13	13	82733	82745	rpl16	intron1
Itoa orientalis	p1	(T)14	14	21324	21337	rpoC1	intron1
Itoa orientalis	p1	(T)10	10	7893	7902	trnG-UCC	intron1
Itoa orientalis	p1	(T)13	13	8166	8178	trnG-UCC	intron1
Itoa orientalis	p1	(T)11	11	46816	46826	trnL-UAA	intron1
Itoa orientalis	p1	(A)10	10	44252	44261	ycf3	intron1
Olmediella betschleriana	p1	(A)13	13	72519	72531	clpP	intron1
Olmediella betschleriana	p2	(AT)6	12	123593	123604	ndhA	intron1
Olmediella betschleriana	p1	(T)12	12	84465	84476	rpl16	intron1
Olmediella betschleriana	p1	(T)12	12	22265	22276	rpoC1	intron1
Olmediella betschleriana	p1	(T)11	11	8948	8958	trnG-UCC	intron1
Olmediella betschleriana	p1	(A)14	14	47979	47992	trnL-UAA	intron1
Poliothyrsis sinensis	p1	(A)10	10	11528	11537	atpF	intron1
Poliothyrsis sinensis	p3	(ATT)4	12	10940	10951	atpF	intron1
Poliothyrsis sinensis	p1	(T)10	10	72040	72049	clpP	intron1
Poliothyrsis sinensis	p1	(A)13	13	71678	71690	clpP	intron1
Poliothyrsis sinensis	p1	(A)16	16	71820	71835	clpP	intron1
Poliothyrsis sinensis	p1	(T)10	10	122082	122091	ndhA	intron1
Poliothyrsis sinensis	p1	(T)10	10	122528	122537	ndhA	intron1
Poliothyrsis sinensis	p2	(AT)6	12	122373	122384	ndhA	intron1
Poliothyrsis sinensis	p1	(T)13	13	82999	83011	rpl16	intron1
Poliothyrsis sinensis	p1	(T)11	11	21659	21669	rpoC1	intron1
Poliothyrsis sinensis	p1	(A)10	10	46946	46955	trnL-UAA	intron1
Poliothyrsis sinensis	p1	(A)16	16	47290	47305	trnL-UAA	intron1
Poliothyrsis sinensis	p1	(A)10	10	44409	44418	ycf3	intron1
Populus euphratica	p1	(A)10	10	11477	11486	atpF	intron1
Populus euphratica	p1	(T)10	10	21936	21945	rpoC1	intron1
Populus euphratica	p1	(T)11	11	8487	8497	trnG-UCC	intron1
Populus euphratica	p1	(A)21	21	47885	47905	trnL-UAA	intron1
Populus euphratica	p1	(T)10	10	44866	44875	ycf3	intron1
Prockia crucis	p1	(A)10	10	11086	11095	atpF	intron1
Prockia crucis	p1	(T)10	10	72376	72385	clpP	intron1
Prockia crucis	p2	(TA)5	10	123349	123358	ndhA	intron1
Prockia crucis	p1	(A)14	14	83739	83752	rpl16	intron1
Prockia crucis	p1	(T)10	10	21462	21471	rpoC1	intron1
Salix interior	p2	(AT)11	22	122850	122871	ndhA	intron1
Salix interior	p1	(T)10	10	84654	84663	rpl16	intron1
Salix interior	p1	(A)11	11	21657	21667	rpoC1	intron1
Salix interior	p1	(T)13	13	7836	7848	trnG	intron1
Scolopia chinensis	p1	(A)10	10	71434	71443	clpP	intron1
Scolopia chinensis	p1	(T)11	11	71643	71653	clpP	intron1
Scolopia chinensis	p1	(T)10	10	21784	21793	rpoC1	intron1
Scolopia chinensis	p1	(C)10	10	136551	136560	trnA-UGC	intron1
Scolopia chinensis	p1	(T)10	10	8170	8179	trnG-UCC	intron1
Scolopia chinensis	p1	(T)11	11	44475	44485	ycf3	intron1
Scolopia saeva	p1	(T)11	11	71423	71433	clpP	intron1
Scolopia saeva	p1	(A)10	10	121363	121372	ndhA	intron1
Scolopia saeva	p1	(T)10	10	21405	21414	rpoC1	intron1
Scolopia saeva	p1	(T)11	11	7745	7755	trnG-UCC	intron1
Scolopia saeva	p1	(T)10	10	44077	44086	ycf3	intron1
Xylosma congestum	p1	(T)10	10	71429	71438	clpP	intron1
Xylosma congestum	p1	(T)13	13	82852	82864	rpl16	intron1
Xylosma congestum	p1	(T)11	11	21692	21702	rpoC1	intron1
