# Supplementary material for: Intergeneric Relationships within the Family Salicaceae s.l. Based on Plastid Phylogenomics
Source: Int J Mol Sci. 2019 Aug 2;20(15):3788. doi: 10.3390/ijms20153788 (PMC6696080; doi:10.3390/ijms20153788)
Supplement: Supplementary file 1 [file ijms-20-03788-s001.zip › Supplementary/Table S2.xlsx]

## Sheet: Sheet1
Table S2 List of tandem repeats in the 24 Salicaceae s.l. plastid genomes.
Itoa orientalis
No	Size(bp)	Repeat number	Start position	Region
1	15	2	216	trnH-GUG-psbA_IGS
2	11	4	7115	trnS-GCU-trnG-UCC_IGS
3	22	2	7106	trnS-GCU-trnG-UCC_IGS
4	13	3	8348	trnG-UCC-trnR-UCU_IGS
5	16	4	8637	trnR-UCU-atpA_IGS
6	23	2	8676	trnR-UCU-atpA_IGS
7	14	3	11820	atpF-atpH_IGS
8	17	2	26172	rpoB-trnC-GCA_IGS
9	13	2	26707	rpoB-trnC-GCA_IGS
10	14	2	26981	trnC-GCA-petN_IGS
11	19	3	27089	trnC-GCA-petN_IGS
12	18	2	27675	petN-psbM_IGS
13	17	2	30756	trnE-UUC-trnT-GGU_IGS
14	18	2	30798	trnE-UUC-trnT-GGU_IGS
15	15	2	31096	trnT-GGU-psbD_IGS
16	13	2	31638	trnT-GGU-psbD_IGS
17	12	4	31778	trnT-GGU-psbD_IGS
18	20	2	31787	trnT-GGU-psbD_IGS
19	18	2	36101	psbZ-trnG-GCC_IGS
20	19	2	36101	psbZ-trnG-GCC_IGS
21	22	2	36153	psbZ-trnG-GCC_IGS
22	13	2	42386	psaA-ycf3_IGS
23	14	2	42878	ycf3-intron1
24	13	2	46111	trnT-UGU
25	16	2	47016	trnL-UAA_intron1
26	18	2	48417	trnF-GAA-ndhJ_IGS
27	16	3	56720	rbcL-accD_IGS
28	14	2	64107	psbJ-psbL_IGS
29	19	2	64960	psbE-petL_IGS
30	26	2	65305	psbE-petL_IGS
31	15	2	68000	rpl33-rps18_IGS
32	27	2	81024	rps8-rpl14_IGS
33	17	2	81045	rps8-rpl14_IGS
34	19	3	81175	rpl14
35	19	2	81177	rpl14
36	25	2	84129	rpl22
37	20	3	84520	rpl22
38	9	3	84573	rpl22
39	21	3	89842	ycf2
40	18	3	92256	ycf2
41	12	2	94453	ycf15-trnL-CAA_IGS
42	26	2	95718	trnL-CAA-ndhB_IGS
43	6	11	100557	rps7-trnV-GAC_IGS
44	11	6	100558	rps7-trnV-GAC_IGS
45	13	2	100560	rps7-trnV-GAC_IGS
46	21	3	100559	rps7-trnV-GAC_IGS
47	27	2	100573	rps7-trnV-GAC_IGS
48	16	2	100936	rps7-trnV-GAC_IGS
49	14	2	101199	rps7-trnV-GAC_IGS
50	19	2	109533	trnR-ACG-trnN-GUU_IGS
51	15	2	109586	trnR-ACG-trnN-GUU_IGS
52	14	4	114637	ndhF-trnL-UAG_IGS
53	15	2	132754	trnN-GUU-trnR-ACG_IGS
54	14	2	141145	trnV-GAC-rps7_IGS
55	16	2	141403	trnV-GAC-rps7_IGS
56	6	11	141751	trnV-GAC-rps7_IGS
57	11	6	141751	trnV-GAC-rps7_IGS
58	27	3	141747	trnV-GAC-rps7_IGS
59	13	2	141786	trnV-GAC-rps7_IGS
60	26	2	146602	ndhB-trnL-CAA_IGS
61	12	2	147894	trnL-CAA-ycf15_IGS
62	18	3	150059	ycf2
63	21	4	152463	ycf2
64	9	3	157774	rps19-trnH-GUG_IGS
65	20	3	157793	rps19-trnH-GUG_IGS
Salix interior
No	Size(bp)	Repeat number	Start position	Region
1	14	2	4321	matK-trnQ_IGS
2	23	2	4574	matK-trnQ_IGS
3	18	2	6824	trnS-trnG_IGS
4	14	2	8332	trnR-atpA_IGS
5	23	2	8358	trnR-atpA_IGS
6	33	2	8399	trnR-atpA_IGS
7	22	2	8476	trnR-atpA_IGS
8	11	5	8474	trnR-atpA_IGS
9	20	2	11494	atpF-atpH_IGS
10	13	9	14958	rps2-rpoC2_IGS
11	20	3	14994	rps2-rpoC2_IGS
12	17	5	14978	rps2-rpoC2_IGS
13	18	3	25855	rpoB-trnC_IGS
14	14	2	27047	trnC-petN_IGS
15	19	2	27149	trnC-petN_IGS
16	13	2	27479	petN-psbM_IGS
17	22	3	30379	trnE-trnT_IGS
18	12	4	30383	trnE-trnT_IGS
19	20	2	30711	trnT-psbD_IGS
20	17	2	30839	trnT-psbD_IGS
21	17	2	30846	trnT-psbD_IGS
22	19	2	34966	trnS-psbZ_IGS
23	17	3	35581	psbZ-trnG_IGS
24	6	6	35702	psbZ-trnG_IGS
25	11	5	35702	psbZ-trnG_IGS
26	9	5	35706	psbZ-trnG_IGS
27	17	2	35771	psbZ-trnG_IGS
28	13	2	42258	ycf3-intron1
29	15	2	45599	trnT
30	22	3	46092	trnT-trnL_IGS
31	14	2	46207	trnT-trnL_IGS
32	14	3	46571	trnL_intron1
33	25	2	46563	trnL_intron1
34	15	2	50123	ndhC-trnV_IGS
35	16	3	50164	ndhC-trnV_IGS
36	21	2	58344	rbcL-accD_IGS
37	20	3	58709	rbcL-accD_IGS
38	17	2	60865	accD-psaI_IGS
39	41	2	61135	psaI-cemA_IGS
40	19	2	64666	petA-psbJ_IGS
41	16	2	65477	psbL
42	20	2	65482	psbL
43	15	2	67046	psbE-petL_IGS
44	24	2	68951	psaJ-rpl33_IGS
45	19	2	70035	rps18-rpl20_IGS
46	17	2	70757	rpl20-clpP_IGS
47	17	3	70757	rpl20-clpP_IGS
48	27	2	73714	clpP-psbB_IGS
49	8	5	73781	clpP-psbB_IGS
50	17	3	73781	clpP-psbB_IGS
51	18	3	82575	rps8-rpl14_IGS
52	14	3	83872	rpl16_intron1
53	21	3	91263	ycf2
54	18	3	93677	ycf2
55	12	2	95874	ycf2-trnL_IGS
56	13	2	101596	ndhB-trnV_IGS
57	15	3	101595	ndhB-trnV_IGS
58	16	2	110753	trnR-trnN_IGS
59	13	2	111302	trnN-ndhF_IGS
60	13	2	131273	ycf1-trnN_IGS
61	16	2	131817	trnN-trnR_IGS
62	15	3	140953	trnV-rps7_IGS
63	21	3	140958	trnV-rps7_IGS
64	13	2	140980	trnV-rps7_IGS
65	12	2	146703	trnL-ycf2_IGS
66	18	3	148868	ycf2
67	21	4	151272	ycf2
Abatia parviflora
No	Size(bp)	Repeat number	Start position	Region
1	13	2	7454	trnS-GCU-trnG-UCC_IGS
2	15	2	7891	trnG-UCC_intron1
3	15	2	17978	rpoC2
4	15	2	21630	rpoC1_intron1
5	14	2	27256	trnC-GCA-petN_IGS
6	16	2	27355	trnC-GCA-petN_IGS
7	13	4	27663	petN-psbM_IGS
8	6	8	27655	petN-psbM_IGS
9	18	3	27646	petN-psbM_IGS
10	13	2	30756	trnE-UUC-trnT-GGU_IGS
11	14	2	31263	trnT-GGU-psbD_IGS
12	31	5	31831	trnT-GGU-psbD_IGS
13	62	3	31813	trnT-GGU-psbD_IGS
14	13	2	35393	trnS-UGA-psbZ_IGS
15	11	4	42219	psaA-ycf3_IGS
16	20	3	42218	psaA-ycf3_IGS
17	18	3	42519	psaA-ycf3_IGS
18	27	2	42514	psaA-ycf3_IGS
19	15	2	46189	rps4-trnT-UGU_IGS
20	15	3	46191	rps4-trnT-UGU_IGS
21	12	4	47875	trnF-GAA-ndhJ_IGS
22	20	2	47876	trnF-GAA-ndhJ_IGS
23	15	4	47989	trnF-GAA-ndhJ_IGS
24	25	2	48029	trnF-GAA-ndhJ_IGS
25	21	2	50599	ndhC-trnV-UAC_IGS
26	19	2	50775	ndhC-trnV-UAC_IGS
27	19	3	50778	ndhC-trnV-UAC_IGS
28	25	2	52237	trnV-UAC-trnM-CAU_IGS
29	30	2	59279	accD-psaI_IGS
30	21	2	59823	psaI-ycf4_IGS
31	11	4	63155	petA-psbJ_IGS
32	20	2	65361	psbE-petL_IGS
33	12	3	70329	rpl20-clpP_IGS
34	28	2	81259	rps8-rpl14_IGS
35	15	3	82577	rpl16_intron1
36	14	3	82578	rpl16_intron1
37	29	2	82578	rpl16_intron1
38	24	3	90013	ycf2
39	21	2	90035	ycf2
40	18	3	92443	ycf2
41	22	2	100081	rps7-trnV-GAC_IGS
42	13	2	100612	rps7-trnV-GAC_IGS
43	16	2	100961	rps7-trnV-GAC_IGS
44	14	2	101224	rps7-trnV-GAC_IGS
45	15	2	101685	trnV-GAC-16S ribosomal RNA_IGS
46	16	2	105331	trnA-UGC
47	13	2	119258	ndhE-ndhG_IGS
48	20	2	122133	ndhA_intron1
49	15	2	125988	ycf1
50	18	2	126160	ycf1
51	16	2	135864	trnA-UGC_intron1
52	15	2	139512	16S ribosomal RNA-trnV-GAC_IGS
53	14	2	139976	trnV-GAC-rps7_IGS
54	13	2	140590	trnV-GAC-rps7_IGS
55	22	2	141105	trnV-GAC-rps7_IGS
56	18	3	148728	ycf2
57	21	2	151146	ycf2
58	24	3	151144	ycf2
Dovyalis caffra
No	Size(bp)	Repeat number	Start position	Region
1	21	2	3674	trnK-UUU-matK_IGS
2	15	2	5790	matK-trnQ-UUG_IGS
3	12	3	6170	trnQ-UUG-psbK_IGS
4	19	2	7386	trnS-GCU-trnG-UCC_IGS
5	23	3	7390	trnS-GCU-trnG-UCC_IGS
6	18	2	8610	trnG-UCC-trnR-UCU_IGS
7	13	3	8858	trnR-UCU-atpA_IGS
8	20	2	8883	trnR-UCU-atpA_IGS
9	14	2	27418	trnC-GCA-petN_IGS
10	19	3	27514	trnC-GCA-petN_IGS
11	15	3	29707	psbM-trnD-GUC_IGS
12	22	2	29705	psbM-trnD-GUC_IGS
13	13	2	31522	trnT-GGU-psbD_IGS
14	16	2	31834	trnT-GGU-psbD_IGS
15	12	3	35839	psbZ-trnG-GCC_IGS
16	13	3	35914	psbZ-trnG-GCC_IGS
17	22	2	35950	psbZ-trnG-GCC_IGS
18	15	2	36158	trnG-GCC-trnfM-CAU_IGS
19	19	3	42110	psaA-ycf3_IGS
20	13	2	42161	psaA-ycf3_IGS
21	8	6	46838	trnL-UAA_intron1
22	17	2	46836	trnL-UAA_intron1
23	17	3	46838	trnL-UAA_intron1
24	20	2	46873	trnL-UAA_intron1
25	18	2	48121	trnF-GAA-ndhJ_IGS
26	20	2	51483	trnM-CAU-atpE_IGS
27	12	2	53598	atpB-rbcL_IGS
28	17	2	58426	accD-psaI_IGS
29	15	2	66683	psaJ-rpl33_IGS
30	15	4	67094	rpl33-rps18_IGS
31	24	2	80091	rps8-rpl14_IGS
32	12	2	81366	rpl16_intron1
33	16	2	81886	rpl16_intron1
34	9	5	83204	rpl22
35	25	2	83197	rpl22
36	21	3	88830	ycf2
37	18	3	91246	ycf2
38	12	2	93443	ycf15-trnL-CAA_IGS
39	15	2	99550	rps7-trnV-GAC_IGS
40	11	4	99579	rps7-trnV-GAC_IGS
41	13	2	99581	rps7-trnV-GAC_IGS
42	16	2	99930	rps7-trnV-GAC_IGS
43	14	2	100193	rps7-trnV-GAC_IGS
44	15	3	108525	trnR-ACG-trnN-GUU_IGS
45	11	3	108577	trnR-ACG-trnN-GUU_IGS
46	11	3	130171	trnN-GUU-trnR-ACG_IGS
47	15	3	130204	trnN-GUU-trnR-ACG_IGS
48	19	3	130202	trnN-GUU-trnR-ACG_IGS
49	14	2	138556	trnV-GAC-rps7_IGS
50	16	2	138813	trnV-GAC-rps7_IGS
51	11	4	139158	trnV-GAC-rps7_IGS
52	13	2	139170	trnV-GAC-rps7_IGS
53	15	2	139195	trnV-GAC-rps7_IGS
54	12	2	145309	trnL-CAA-ycf15_IGS
55	18	3	147474	ycf2
56	21	3	149895	ycf2
57	21	3	149898	ycf2
Casearia decandra Jacq.
No	Size(bp)	Repeat number	Start position	Region
1	15	2	87	trnH-GUG-psbA_IGS
2	22	2	1557	psbA-trnK-UUU_IGS
3	26	2	8146	trnS-GCU-trnG-UCC_IGS
4	14	3	12722	atpF-atpH_IGS
5	15	2	27127	rpoB-trnC-GCA_IGS
6	16	2	28778	petN-psbM_IGS
7	17	2	29521	petN-psbM_IGS
8	17	3	42992	psaA-ycf3_IGS
9	19	2	42992	psaA-ycf3_IGS
10	13	2	46592	rps4-trnT-UGU_IGS
11	17	2	62025	ycf4-petA_IGS
12	21	2	66856	trnW-CCA-trnP-UGG_IGS
13	22	2	82582	rpl16_intron1
14	13	3	84848	rpl22-rps19_IGS
15	15	3	86252	rpl2_intron1
16	21	3	90002	ycf2
17	18	5	92415	ycf2
18	9	9	92415	ycf2
19	30	3	99976	rps7-trnV-GAC_IGS
20	16	2	101105	rps7-trnV-GAC_IGS
21	23	3	110501	trnN-GUU-ycf1_IGS
22	17	2	110521	trnN-GUU-ycf1_IGS
23	14	2	110600	trnN-GUU-ycf1_IGS
24	18	2	126403	ycf1
25	24	2	128077	ycf1
26	14	2	131043	ycf1-trnN-GUU_IGS
27	17	2	131119	ycf1-trnN-GUU_IGS
28	16	2	140534	trnV-GAC-rps7_IGS
29	30	3	141607	trnV-GAC-rps7_IGS
30	18	5	149165	ycf2
31	9	9	149178	ycf2
32	21	3	151619	ycf2
33	15	3	155381	rpl2_intron1
Homalium racemosum
No	Size(bp)	Repeat number	Start position	Region
1	18	2	302	trnH-GUG-psbA_IGS
2	21	2	3777	trnK-UUU-matK_IGS
3	15	2	4568	matK-trnQ-UUG_IGS
4	22	2	4643	matK-trnQ-UUG_IGS
5	22	2	4649	matK-trnQ-UUG_IGS
6	19	2	4696	matK-trnQ-UUG_IGS
7	19	3	4690	matK-trnQ-UUG_IGS
8	24	2	6271	matK-trnQ-UUG_IGS
9	19	2	7597	psbI-trnS-GCU_IGS
10	11	6	7954	trnS-GCU-trnG-UCC_IGS
11	22	2	7939	trnS-GCU-trnG-UCC_IGS
12	14	6	7975	trnS-GCU-trnG-UCC_IGS
13	11	7	7939	trnS-GCU-trnG-UCC_IGS
14	5	30	7938	trnS-GCU-trnG-UCC_IGS
15	19	4	8016	trnS-GCU-trnG-UCC_IGS
16	33	2	7999	trnS-GCU-trnG-UCC_IGS
17	19	2	8474	trnG-UCC_intron1
18	19	2	8479	trnG-UCC_intron1
19	6	7	9234	trnG-UCC-trnR-UCU_IGS
20	18	2	9230	trnG-UCC-trnR-UCU_IGS
21	13	3	9521	trnR-UCU-atpA_IGS
22	13	4	9552	trnR-UCU-atpA_IGS
23	21	3	9584	trnR-UCU-atpA_IGS
24	18	2	9628	trnR-UCU-atpA_IGS
25	24	3	9584	trnR-UCU-atpA_IGS
26	21	3	9609	trnR-UCU-atpA_IGS
27	16	2	12632	atpF-atpH_IGS
28	14	2	12674	atpF-atpH_IGS
29	17	2	15470	atpI- rps2_IGS
30	13	2	28054	rpoB-trnC-GCA_IGS
31	15	2	28698	petN-psbM_IGS
32	13	2	29561	petN-psbM_IGS
33	11	4	31241	psbM-trnD-GUC_IGS
34	22	2	31244	psbM-trnD-GUC_IGS
35	13	2	33062	trnT-GGU-psbD_IGS
36	6	8	33108	trnT-GGU-psbD_IGS
37	24	2	33108	trnT-GGU-psbD_IGS
38	12	4	33108	trnT-GGU-psbD_IGS
39	16	2	33398	trnT-GGU-psbD_IGS
40	26	2	33417	trnT-GGU-psbD_IGS
41	22	2	37564	psbZ-trnG-GCC_IGS
42	15	2	37777	trnG-GCC-trnfM-CAU_IGS
43	19	2	38531	rps14-psaB_IGS
44	13	2	43798	psaA-ycf3_IGS
45	28	2	49312	trnF-GAA-ndhJ_IGS
46	18	2	49757	trnF-GAA-ndhJ_IGS
47	17	2	50416	ndhJ-ndhK_IGS
48	19	3	51939	ndhC-trnV-UAC_IGS
49	22	4	51937	ndhC-trnV-UAC_IGS
50	28	3	52019	ndhC-trnV-UAC_IGS
51	38	3	51997	ndhC-trnV-UAC_IGS
52	18	2	53297	trnV-UAC_intron1
53	12	2	53800	trnM-CAU-atpE_IGS
54	12	2	56020	atpB-rbcL_IGS
55	13	4	60274	accD-psaI_IGS
56	11	4	60283	accD-psaI_IGS
57	25	2	60276	accD-psaI_IGS
58	14	3	60276	accD-psaI_IGS
59	16	2	65049	petA-psbJ_IGS
60	16	4	65624	psbL
61	16	3	67696	trnW-CCA-trnP-UGG_IGS
62	18	2	68577	psaJ-rpl33_IGS
63	15	4	69215	rpl33-rps18_IGS
64	13	2	73541	clpP-psbB_IGS
65	17	2	82336	rps8-rpl14_IGS
66	16	2	82482	rpl14
67	13	2	83586	rpl16_intron1
68	18	2	83668	rpl16_intron1
69	26	2	85920	rpl22- rps19_IGS
70	21	3	91037	ycf2
71	18	3	93451	ycf2
72	12	2	95636	ycf15-trnL-CAA_IGS
73	12	3	101217	rps7-trnV-GAC_IGS
74	14	4	101191	rps7-trnV-GAC_IGS
75	24	3	101181	rps7-trnV-GAC_IGS
76	16	2	101845	rps7-trnV-GAC_IGS
77	14	2	102108	rps7-trnV-GAC_IGS
78	13	2	110476	trnR-ACG-trnN-GUU_IGS
79	13	2	111297	trnN-GUU-ycf1_IGS
80	20	2	125625	rps15-ycf1_IGS
81	18	2	126878	ycf1
82	13	2	131457	ycf1-trnN-GUU_IGS
83	13	2	132278	trnN-GUU-trnR-ACG_IGS
84	14	2	140645	trnV-GAC-rps7_IGS
85	16	2	140902	trnV-GAC-rps7_IGS
86	12	3	141533	trnV-GAC-rps7_IGS
87	24	3	141532	trnV-GAC-rps7_IGS
88	15	4	141532	trnV-GAC-rps7_IGS
89	12	2	147120	trnL-CAA-ycf15_IGS
90	18	3	149273	ycf2
91	21	4	151677	ycf2
92	26	2	156809	rps19- trnH-GUG_IGS
Flacourtia inermis
No	Size(bp)	Repeat number	Start position	Region
1	25	2	176	trnH-GUG-psbA_IGS
2	21	2	3708	trnK-UUU-matK_IGS
3	16	2	4644	matK-trnQ-UUG_IGS
4	10	3	6129	trnQ-UUG-psbK_IGS
5	10	3	6128	trnQ-UUG-psbK_IGS
6	19	2	7007	psbI-trnS-GCU_IGS
7	22	2	7332	trnS-GCU-trnG-UCC_IGS
8	22	3	7326	trnS-GCU-trnG-UCC_IGS
9	16	2	7369	trnS-GCU-trnG-UCC_IGS
10	27	3	7324	trnS-GCU-trnG-UCC_IGS
11	13	3	8553	trnG-UCC-trnR-UCU_IGS
12	17	2	8597	trnG-UCC-trnR-UCU_IGS
13	13	2	8817	trnR-UCU-atpA_IGS
14	21	2	8819	trnR-UCU-atpA_IGS
15	23	2	11896	atpF-atpH_IGS
16	19	3	27454	trnC-GCA-petN_IGS
17	17	2	30798	trnT-GGU-psbD_IGS
18	13	2	31404	trnT-GGU-psbD_IGS
19	16	2	31712	trnT-GGU-psbD_IGS
20	23	2	35712	psbZ-trnG-GCC_IGS
21	19	2	35797	psbZ-trnG-GCC_IGS
22	22	2	35844	psbZ-trnG-GCC_IGS
23	13	2	36095	trnG-GCC-trnfM-CAU_IGS
24	24	2	41733	psaA-ycf3_IGS
25	19	2	42038	psaA-ycf3_IGS
26	13	2	42086	psaA-ycf3_IGS
27	19	2	44250	ycf3-trnS-GGA_IGS
28	12	4	47580	trnF-GAA-ndhJ_IGS
29	18	2	48040	trnF-GAA-ndhJ_IGS
30	12	2	53889	atpB-rbcL_IGS
31	24	3	56462	rbcL-accD_IGS
32	10	4	56466	rbcL-accD_IGS
33	15	2	56483	rbcL-accD_IGS
34	37	2	58505	accD-psaI_IGS
35	17	2	58818	accD-psaI_IGS
36	15	2	80371	rps8-rpl14_IGS
37	9	5	83359	rpl22
38	25	2	83358	rpl22
39	21	3	88978	ycf2
40	18	3	91394	ycf2
41	12	2	93591	ycf15-trnL-CAA_IGS
42	11	4	99708	rps7-trnV-GAC_IGS
43	13	2	99710	rps7-trnV-GAC_IGS
44	14	3	100330	rps7-trnV-GAC_IGS
45	14	2	100553	rps7-trnV-GAC_IGS
46	13	2	109538	trnN-GUU-ycf1_IGS
47	16	2	115764	ndhD
48	13	2	129678	ycf1-trnN-GUU_IGS
49	14	2	138662	trnV-GAC-rps7_IGS
50	14	3	138871	trnV-GAC-rps7_IGS
51	24	2	139142	trnV-GAC-rps7_IGS
52	11	4	139495	trnV-GAC-rps7_IGS
53	13	2	139507	trnV-GAC-rps7_IGS
54	12	2	145627	trnL-CAA-ycf15_IGS
55	18	3	147792	ycf2
56	21	3	150213	ycf2
57	21	3	150216	ycf2
Bennettiodendron leprosipes
No	Size(bp)	Repeat number	Start position	Region
1	24	2	143	trnH-GUG-psbA_IGS
2	21	2	3710	trnK-UUU-matK_IGS
3	17	3	4628	matK-trnQ-UUG_IGS
4	25	2	4848	matK-trnQ-UUG_IGS
5	17	2	4958	matK-trnQ-UUG_IGS
6	11	3	5004	matK-trnQ-UUG_IGS
7	25	2	5538	matK-trnQ-UUG_IGS
8	17	2	5857	matK-trnQ-UUG_IGS
9	15	2	6390	matK-trnQ-UUG_IGS
10	30	2	7976	trnS-GCU-trnG-UCC_IGS
11	11	7	8005	trnS-GCU-trnG-UCC_IGS
12	16	4	8087	trnS-GCU-trnG-UCC_IGS
13	26	3	8090	trnS-GCU-trnG-UCC_IGS
14	14	2	8144	trnS-GCU-trnG-UCC_IGS
15	22	2	9083	trnG-UCC_intron1
16	23	3	9676	trnR-UCU-atpA_IGS
17	13	4	9683	trnR-UCU-atpA_IGS
18	13	2	28126	rpoB-trnC-GCA_IGS
19	19	4	28506	trnC-GCA-petN_IGS
20	13	2	28566	trnC-GCA-petN_IGS
21	11	2	29121	petN-psbM_IGS
22	15	3	31263	psbM-trnD-GUC_IGS
23	22	2	31261	psbM-trnD-GUC_IGS
24	17	2	32243	trnE-UUC-trnT-GGU_IGS
25	13	2	33140	trnT-GGU-psbD_IGS
26	16	2	33459	trnT-GGU-psbD_IGS
27	13	2	37440	psbZ-trnG-GCC_IGS
28	18	3	37590	psbZ-trnG-GCC_IGS
29	14	2	43457	psaA-ycf3_IGS
30	24	3	43475	psaA-ycf3_IGS
31	19	3	43720	psaA-ycf3_IGS
32	13	2	43771	psaA-ycf3_IGS
33	13	2	47540	trnT-UGU
34	14	3	49304	trnF-GAA-ndhJ_IGS
35	18	2	49810	trnF-GAA-ndhJ_IGS
36	24	2	52455	trnV-UAC_intron1
37	21	2	57532	rbcL-accD_IGS
38	22	2	57775	rbcL-accD_IGS
39	17	3	60010	accD-psaI_IGS
40	17	2	60221	accD-psaI_IGS
41	22	2	62604	cemA-petA_IGS
42	21	2	66099	psbE-petL_IGS
43	20	2	66147	psbE-petL_IGS
44	11	3	66274	psbE-petL_IGS
45	15	3	66276	psbE-petL_IGS
46	21	3	66421	psbE-petL_IGS
47	19	3	66421	psbE-petL_IGS
48	16	3	66434	psbE-petL_IGS
49	10	4	67540	trnW-CCA-trnP-UGG_IGS
50	22	2	67537	trnW-CCA-trnP-UGG_IGS
51	15	4	68955	rpl33-rps18_IGS
52	14	2	75304	psbB-psbT_IGS
53	19	2	78177	petB-petD_IGS
54	7	5	78223	petB-petD_IGS
55	17	2	78220	petB-petD_IGS
56	22	3	82154	rps8-rpl14_IGS
57	25	2	85291	rpl22
58	21	3	90931	ycf2
59	18	3	93345	ycf2
60	12	2	95542	ycf15-trnL-CAA_IGS
61	19	3	101120	rps7-trnV-GAC_IGS
62	27	2	101124	rps7-trnV-GAC_IGS
63	19	2	101143	rps7-trnV-GAC_IGS
64	15	3	101683	rps7-trnV-GAC_IGS
65	6	10	101721	rps7-trnV-GAC_IGS
66	11	6	101722	rps7-trnV-GAC_IGS
67	13	2	101724	rps7-trnV-GAC_IGS
68	21	3	101723	rps7-trnV-GAC_IGS
69	14	2	102362	rps7-trnV-GAC_IGS
70	15	2	110693	trnR-ACG-trnN-GUU_IGS
71	15	2	110700	trnR-ACG-trnN-GUU_IGS
72	13	2	111578	trnN-GUU-ycf1_IGS
73	15	2	120497	ndhG
74	21	3	129389	ycf1
75	13	2	131912	ycf1-trnN-GUU_IGS
76	15	2	132784	trnN-GUU-trnR-ACG_IGS
77	14	2	141127	trnV-GAC-rps7_IGS
78	6	10	141738	trnV-GAC-rps7_IGS
79	11	6	141734	trnV-GAC-rps7_IGS
80	21	3	141734	trnV-GAC-rps7_IGS
81	13	2	141767	trnV-GAC-rps7_IGS
82	15	3	141791	trnV-GAC-rps7_IGS
83	19	2	142336	trnV-GAC-rps7_IGS
84	12	2	147950	trnL-CAA-ycf15_IGS
85	18	3	150115	ycf2
86	21	4	152519	ycf2
Casearia velutina
No	Size(bp)	Repeat number	Start position	Region
1	13	2	5303	matK-trnQ-UUG_IGS
2	2	15	6818	trnS-GCU-trnG-UCC_IGS
3	23	2	6937	trnS-GCU-trnG-UCC_IGS
4	21	2	6930	trnS-GCU-trnG-UCC_IGS
5	15	2	7938	trnG-UCC-trnR-UCU_IGS
6	16	3	31082	trnT-GGU-psbD_IGS
7	16	2	35316	psbZ-trnG-GCC_IGS
8	21	2	35332	psbZ-trnG-GCC_IGS
9	15	2	35642	trnG-GCC-trnfM-CAU_IGS
10	16	2	48341	ndhJ-ndhK_IGS
11	18	2	48403	ndhJ-ndhK_IGS
12	12	3	49661	ndhC-trnV-UAC_IGS
13	12	3	49728	ndhC-trnV-UAC_IGS
14	19	2	49858	ndhC-trnV-UAC_IGS
15	9	4	51259	trnV-UAC-trnM-CAU_IGS
16	51	2	53711	atpB-rbcL_IGS
17	17	2	56003	rbcL-accD_IGS
18	17	2	60764	ycf4-petA_IGS
19	13	2	63251	psbL
20	12	3	64427	psbE-petL_IGS
21	14	2	64541	psbE-petL_IGS
22	19	4	65647	trnW-CCA-trnP-UGG_IGS
23	17	5	65620	trnW-CCA-trnP-UGG_IGS
24	15	3	65661	trnW-CCA-trnP-UGG_IGS
25	9	4	65738	trnW-CCA-trnP-UGG_IGS
26	16	2	70841	clpP_intron1
27	14	2	70895	clpP_intron1
28	11	2	76517	petB-petD_IGS
29	22	4	84097	rpl22-rps19_IGS
30	15	3	85562	rpl2_intron1
31	21	3	89321	ycf2
32	18	3	91734	ycf2
33	14	2	93940	ycf15-trnL-CAA_IGS
34	11	4	99949	rps7-trnV-GAC_IGS
35	13	2	99951	rps7-trnV-GAC_IGS
36	16	2	100296	rps7-trnV-GAC_IGS
37	23	3	109682	trnN-GUU-ycf1_IGS
38	17	2	109702	trnN-GUU-ycf1_IGS
39	14	2	109781	trnN-GUU-ycf1_IGS
40	17	2	116027	ccsA-ndhD_IGS
41	26	2	121510	ndhA_intron1
42	14	2	124026	ndhH-rps15_IGS
43	18	2	125737	ycf1
44	15	2	128065	ycf1
45	14	2	130397	ycf1-trnN-GUU_IGS
46	17	2	130473	ycf1-trnN-GUU_IGS
47	16	2	139878	trnV-GAC-rps7_IGS
48	11	4	140219	trnV-GAC-rps7_IGS
49	13	2	140231	trnV-GAC-rps7_IGS
50	14	2	146240	ycf15
51	18	3	148417	ycf2
52	21	3	150835	ycf2
53	15	3	154606	rpl2_intron1
Azara serrata
No	Size(bp)	Repeat number	Start position	Region
1	15	2	4868	matK-trnQ-UUG_IGS
2	15	2	5105	matK-trnQ-UUG_IGS
3	15	2	5780	matK-trnQ-UUG_IGS
4	10	3	6159	trnQ-UUG-psbK_IGS
5	19	2	7401	trnS-GCU-trnG-UCC_IGS
6	13	3	8331	trnG-UCC-trnR-UCU_IGS
7	18	2	8371	trnG-UCC-trnR-UCU_IGS
8	12	2	8431	trnG-UCC-trnR-UCU_IGS
9	22	2	8611	trnR-UCU-atpA_IGS
10	17	3	15113	rps2-rpoC2_IGS
11	12	2	21650	rpoC1_intron1
12	17	2	25795	rpoB-trnC-GCA_IGS
13	17	2	26740	rpoB-trnC-GCA_IGS
14	14	2	27146	trnC-GCA-petN_IGS
15	17	2	27549	petN-psbM_IGS
16	25	2	29287	psbM-trnD-GUC_IGS
17	2	25	29752	psbM-trnD-GUC_IGS
18	13	2	30705	trnE-UUC-trnT-GGU_IGS
19	15	2	30725	trnE-UUC-trnT-GGU_IGS
20	7	9	30780	trnE-UUC-trnT-GGU_IGS
21	14	5	30775	trnE-UUC-trnT-GGU_IGS
22	28	2	30763	trnE-UUC-trnT-GGU_IGS
23	13	2	31647	trnT-GGU-psbD_IGS
24	22	3	32278	trnT-GGU-psbD_IGS
25	22	2	32289	trnT-GGU-psbD_IGS
26	12	2	42090	psaA-ycf3_IGS
27	19	3	42369	psaA-ycf3_IGS
28	16	2	44507	ycf3-trnS-GGA_IGS
29	14	3	47962	trnF-GAA-ndhJ_IGS
30	11	4	47972	trnF-GAA-ndhJ_IGS
31	22	3	50694	ndhC-trnV-UAC_IGS
32	22	5	50706	ndhC-trnV-UAC_IGS
33	13	4	50759	ndhC-trnV-UAC_IGS
34	10	15	50658	ndhC-trnV-UAC_IGS
35	11	3	55094	atpB-rbcL_IGS
36	16	3	55100	atpB-rbcL_IGS
37	12	5	57367	rbcL-accD_IGS
38	19	2	57369	rbcL-accD_IGS
39	21	2	60007	psaI-ycf4_IGS
40	2	18	63841	petA-psbJ_IGS
41	11	4	63841	petA-psbJ_IGS
42	20	2	65540	psbE-petL_IGS
43	14	2	65789	psbE-petL_IGS
44	15	3	65928	psbE-petL_IGS
45	13	2	66850	trnW-CCA-trnP-UGG_IGS
46	15	2	72842	clpP-psbB_IGS
47	14	2	82848	rpl16_intron1
48	13	2	85127	rpl22-rps19_IGS
49	24	3	90311	ycf2
50	21	2	90333	ycf2
51	18	3	92747	ycf2
52	24	2	100501	rps7-trnV-GAC_IGS
53	12	5	100502	rps7-trnV-GAC_IGS
54	6	10	101080	rps7-trnV-GAC_IGS
55	11	6	101081	rps7-trnV-GAC_IGS
56	13	2	101083	rps7-trnV-GAC_IGS
57	21	3	101082	rps7-trnV-GAC_IGS
58	16	2	101453	rps7-trnV-GAC_IGS
59	14	2	101716	rps7-trnV-GAC_IGS
60	13	2	110920	trnN-GUU-ycf1_IGS
61	19	2	112741	ycf1-ndhF_IGS
62	20	2	112887	ndhF
63	18	4	115443	ndhF-trnL-UAG_IGS
64	14	2	115757	ndhF-trnL-UAG_IGS
65	15	2	117163	trnL-UAG-ccsA_IGS
66	13	2	124147	ndhA_intron1
67	13	2	132420	ycf1-trnN-GUU_IGS
68	14	2	141623	trnV-GAC-rps7_IGS
69	16	2	141880	trnV-GAC-rps7_IGS
70	6	10	142229	trnV-GAC-rps7_IGS
71	11	6	142225	trnV-GAC-rps7_IGS
72	21	3	142225	trnV-GAC-rps7_IGS
73	13	2	142258	trnV-GAC-rps7_IGS
74	12	5	142810	trnV-GAC-rps7_IGS
75	9	6	142815	trnV-GAC-rps7_IGS
76	18	3	150563	ycf2
77	21	2	152987	ycf2
78	24	3	152985	ycf2
79	13	2	158215	rps19-trnH-GUG_IGS
Bennettiodendron brevipes
No	Size(bp)	Repeat number	Start position	Region
1	24	2	143	trnH-GUG-psbA_IGS
2	21	2	3718	trnK-UUU-matK_IGS
3	25	2	4838	matK-trnQ-UUG_IGS
4	17	2	4948	matK-trnQ-UUG_IGS
5	11	3	4994	matK-trnQ-UUG_IGS
6	25	2	5528	matK-trnQ-UUG_IGS
7	17	2	5846	matK-trnQ-UUG_IGS
8	15	2	6373	matK-trnQ-UUG_IGS
9	30	2	7961	trnS-GCU-trnG-UCC_IGS
10	11	4	7990	trnS-GCU-trnG-UCC_IGS
11	22	2	8006	trnS-GCU-trnG-UCC_IGS
12	16	4	8039	trnS-GCU-trnG-UCC_IGS
13	26	3	8042	trnS-GCU-trnG-UCC_IGS
14	47	2	8003	trnS-GCU-trnG-UCC_IGS
15	14	2	8096	trnS-GCU-trnG-UCC_IGS
16	22	2	9038	trnG-UCC_intron1
17	23	3	9635	trnR-UCU-atpA_IGS
18	17	3	9675	trnR-UCU-atpA_IGS
19	13	2	27856	rpoB-trnC-GCA_IGS
20	19	3	28238	trnC-GCA-petN_IGS
21	13	2	28279	trnC-GCA-petN_IGS
22	13	2	28573	petN-psbM_IGS
23	11	2	28834	petN-psbM_IGS
24	15	3	30978	psbM-trnD-GUC_IGS
25	22	2	30976	psbM-trnD-GUC_IGS
26	17	2	31947	trnE-UUC-trnT-GGU_IGS
27	13	2	32832	trnT-GGU-psbD_IGS
28	16	2	33158	trnT-GGU-psbD_IGS
29	13	2	37139	psbZ-trnG-GCC_IGS
30	18	3	37289	psbZ-trnG-GCC_IGS
31	22	2	37351	psbZ-trnG-GCC_IGS
32	14	2	43151	psaA-ycf3_IGS
33	24	2	43169	psaA-ycf3_IGS
34	19	3	43390	psaA-ycf3_IGS
35	13	2	43441	psaA-ycf3_IGS
36	13	2	47205	rps4-trnT-UGU_IGS
37	14	3	48969	trnF-GAA-ndhJ_IGS
38	18	2	49474	trnF-GAA-ndhJ_IGS
39	16	2	51904	ndhC-trnV-UAC_IGS
40	24	2	52891	trnV-UAC_intron1
41	24	2	55767	atpB-rbcL_IGS
42	21	2	57998	rbcL-accD_IGS
43	22	2	58241	rbcL-accD_IGS
44	17	3	60476	accD-psaI_IGS
45	17	2	60687	accD-psaI_IGS
46	22	2	63072	cemA-petA_IGS
47	21	2	66556	psbE-petL_IGS
48	20	2	66604	psbE-petL_IGS
49	26	2	66858	psbE-petL_IGS
50	11	3	67009	psbE-petL_IGS
51	15	3	67011	psbE-petL_IGS
52	21	2	67156	psbE-petL_IGS
53	10	4	68253	trnW-CCA-trnP-UGG_IGS
54	22	2	68250	trnW-CCA-trnP-UGG_IGS
55	15	4	69665	rpl33-rps18_IGS
56	14	2	76008	psbB-psbT_IGS
57	19	2	78880	petB-petD_IGS
58	7	5	78926	petB-petD_IGS
59	17	2	78923	petB-petD_IGS
60	22	3	82854	rps8-rpl14_IGS
61	25	2	85996	rpl22
62	20	3	86387	rpl22
63	9	3	86440	rpl22
64	21	3	91693	ycf2
65	18	3	94107	ycf2
66	12	2	96304	ycf15-trnL-CAA_IGS
67	14	4	101882	rps7-trnV-GAC_IGS
68	19	3	101882	rps7-trnV-GAC_IGS
69	19	2	101896	rps7-trnV-GAC_IGS
70	15	3	102437	rps7-trnV-GAC_IGS
71	6	10	102475	rps7-trnV-GAC_IGS
72	11	6	102476	rps7-trnV-GAC_IGS
73	13	2	102478	rps7-trnV-GAC_IGS
74	21	3	102477	rps7-trnV-GAC_IGS
75	14	2	103116	rps7-trnV-GAC_IGS
76	13	2	112329	trnN-GUU-ycf1_IGS
77	15	2	121185	ndhG
78	13	2	132601	ycf1-trnN-GUU_IGS
79	14	2	141813	trnV-GAC-rps7_IGS
80	6	10	142424	trnV-GAC-rps7_IGS
81	11	6	142420	trnV-GAC-rps7_IGS
82	21	3	142420	trnV-GAC-rps7_IGS
83	13	2	142453	trnV-GAC-rps7_IGS
84	15	3	142477	trnV-GAC-rps7_IGS
85	19	2	143022	trnV-GAC-rps7_IGS
86	14	4	143026	trnV-GAC-rps7_IGS
87	19	3	143023	trnV-GAC-rps7_IGS
88	12	2	148628	trnL-CAA-ycf15_IGS
89	18	3	150793	ycf2
90	21	4	153197	ycf2
91	9	3	158492	rps19-trnH-GUG_IGS
92	20	3	158511	rps19-trnH-GUG_IGS
Flacourtia rukam
No	Size(bp)	Repeat number	Start position	Region
1	21	2	3676	trnK-UUU-matK_IGS
2	16	3	4608	matK-trnQ-UUG_IGS
3	10	3	6112	trnQ-UUG-psbK_IGS
4	10	3	6111	trnQ-UUG-psbK_IGS
5	11	4	7295	trnS-GCU-trnG-UCC_IGS
6	22	2	7295	trnS-GCU-trnG-UCC_IGS
7	27	3	7287	trnS-GCU-trnG-UCC_IGS
8	22	2	7289	trnS-GCU-trnG-UCC_IGS
9	13	3	8527	trnG-UCC-trnR-UCU_IGS
10	13	2	8797	trnR-UCU-atpA_IGS
11	21	2	8799	trnR-UCU-atpA_IGS
12	22	2	12249	atpF-atpH_IGS
13	17	3	27337	trnC-GCA-petN_IGS
14	14	3	27340	trnC-GCA-petN_IGS
15	15	3	29579	psbM-trnD-GUC_IGS
16	22	2	29577	psbM-trnD-GUC_IGS
17	13	2	31392	trnT-GGU-psbD_IGS
18	16	2	31706	trnT-GGU-psbD_IGS
19	11	4	35841	psbZ-trnG-GCC_IGS
20	32	2	35792	psbZ-trnG-GCC_IGS
21	22	2	35837	psbZ-trnG-GCC_IGS
22	15	2	36046	trnG-GCC-trnfM-CAU_IGS
23	13	2	36102	trnG-GCC-trnfM-CAU_IGS
24	19	2	42029	psaA-ycf3_IGS
25	13	2	42077	psaA-ycf3_IGS
26	19	2	44241	ycf3-trnS-GGA_IGS
27	12	4	47585	trnF-GAA-ndhJ_IGS
28	18	2	48044	trnF-GAA-ndhJ_IGS
29	12	2	53866	atpB-rbcL_IGS
30	13	5	56448	rbcL-accD_IGS
31	23	3	56441	rbcL-accD_IGS
32	31	2	56467	rbcL-accD_IGS
33	17	2	58783	accD-psaI_IGS
34	22	2	58819	accD-psaI_IGS
35	22	2	58824	accD-psaI_IGS
36	13	2	59240	psaI-ycf4_IGS
37	6	5	60197	ycf4-cemA_IGS
38	17	2	80411	rps8-rpl14_IGS
39	15	2	80464	rps8-rpl14_IGS
40	22	2	80473	rps8-rpl14_IGS
41	15	2	81698	rpl16_intron1
42	21	3	89083	ycf2
43	18	3	91499	ycf2
44	12	2	93696	ycf15-trnL-CAA_IGS
45	15	2	99809	rps7-trnV-GAC_IGS
46	11	4	99838	rps7-trnV-GAC_IGS
47	13	2	99840	rps7-trnV-GAC_IGS
48	14	2	100460	rps7-trnV-GAC_IGS
49	13	2	109625	trnN-GUU-ycf1_IGS
50	15	2	113785	ndhF-trnL-UAG_IGS
51	13	2	129786	ycf1-trnN-GUU_IGS
52	14	2	138950	trnV-GAC-rps7_IGS
53	24	2	139207	trnV-GAC-rps7_IGS
54	11	4	139560	trnV-GAC-rps7_IGS
55	13	2	139572	trnV-GAC-rps7_IGS
56	15	2	139597	trnV-GAC-rps7_IGS
57	12	2	145717	trnL-CAA-ycf15_IGS
58	18	3	147882	ycf2
59	21	3	150303	ycf2
60	21	3	150306	ycf2
Scolopia chinensis
No	Size(bp)	Repeat number	Start position	Region
1	21	2	3679	trnK-UUU-matK_IGS
2	16	2	4607	matK-trnQ-UUG_IGS
3	11	4	7496	trnS-GCU-trnG-UCC_IGS
4	22	2	7496	trnS-GCU-trnG-UCC_IGS
5	27	3	7488	trnS-GCU-trnG-UCC_IGS
6	22	2	7490	trnS-GCU-trnG-UCC_IGS
7	13	3	8714	trnG-UCC-trnR-UCU_IGS
8	13	3	8980	trnR-UCU-atpA_IGS
9	17	2	26138	rpoB-trnC-GCA_IGS
10	19	2	27583	trnC-GCA-petN_IGS
11	20	2	28898	petN-psbM_IGS
12	20	2	30277	psbM-trnD-GUC_IGS
13	14	3	30287	psbM-trnD-GUC_IGS
14	15	2	31136	trnE-UUC-trnT-GGU_IGS
15	13	3	31987	trnT-GGU-psbD_IGS
16	16	2	32306	trnT-GGU-psbD_IGS
17	23	2	36317	psbZ-trnG-GCC_IGS
18	23	2	36358	psbZ-trnG-GCC_IGS
19	19	2	36454	psbZ-trnG-GCC_IGS
20	22	2	36494	psbZ-trnG-GCC_IGS
21	15	2	36703	trnG-GCC-trnfM-CAU_IGS
22	13	2	36759	trnG-GCC-trnfM-CAU_IGS
23	19	2	42675	psaA-ycf3_IGS
24	14	3	48187	trnF-GAA-ndhJ_IGS
25	18	2	48624	trnF-GAA-ndhJ_IGS
26	12	2	54468	atpB-rbcL_IGS
27	20	2	56918	rbcL-accD_IGS
28	24	4	57050	rbcL-accD_IGS
29	19	2	57065	rbcL-accD_IGS
30	15	2	57084	rbcL-accD_IGS
31	10	5	57054	rbcL-accD_IGS
32	17	2	59373	accD-psaI_IGS
33	55	2	63619	petA-psbJ_IGS
34	18	3	77036	petB-petD_IGS
35	20	3	77041	petB-petD_IGS
36	21	2	80936	rps8-rpl14_IGS
37	17	2	80966	rps8-rpl14_IGS
38	11	3	81097	rps8-rpl14_IGS
39	9	5	83925	rpl22
40	25	2	83923	rpl22
41	21	3	89520	ycf2
42	18	3	91930	ycf2
43	12	2	94127	ycf15-trnL-CAA_IGS
44	13	2	100259	rps7-trnV-GAC_IGS
45	11	4	100257	rps7-trnV-GAC_IGS
46	14	2	100879	rps7-trnV-GAC_IGS
47	13	2	110049	trnN-GUU-ycf1_IGS
48	56	2	115558	ndhF-trnL-UAG_IGS
49	16	2	117591	ndhD
50	12	2	119159	ndhD-psaC_IGS
51	18	2	126908	ycf1
52	13	2	131472	ycf1-trnN-GUU_IGS
53	14	2	140641	trnV-GAC-rps7_IGS
54	24	2	140898	trnV-GAC-rps7_IGS
55	11	4	141251	trnV-GAC-rps7_IGS
56	13	2	141263	trnV-GAC-rps7_IGS
57	12	2	147396	trnL-CAA-ycf15_IGS
58	18	3	149561	ycf2
59	21	3	151976	ycf2
60	21	3	151979	ycf2
Carrierea calycina
No	Size(bp)	Repeat number	Start position	Region
1	21	3	3694	trnK-UUU-matK_IGS
2	16	2	4559	matK-trnQ-UUG_IGS
3	11	3	5004	matK-trnQ-UUG_IGS
4	15	2	5577	matK-trnQ-UUG_IGS
5	19	2	6398	psbK-psbI_IGS
6	19	2	6405	psbK-psbI_IGS
7	24	2	6845	psbI-trnS-GCU_IGS
8	21	3	7157	trnS-GCU-trnG-UCC_IGS
9	11	4	7225	trnS-GCU-trnG-UCC_IGS
10	22	2	7216	trnS-GCU-trnG-UCC_IGS
11	13	3	8475	trnG-UCC-trnR-UCU_IGS
12	3	24	8645	trnR-UCU-atpA_IGS
13	20	4	8645	trnR-UCU-atpA_IGS
14	26	2	8678	trnR-UCU-atpA_IGS
15	20	4	8644	trnR-UCU-atpA_IGS
16	13	2	26712	rpoB-trnC-GCA_IGS
17	18	2	26989	trnC-GCA-petN_IGS
18	19	3	27113	trnC-GCA-petN_IGS
19	13	2	27524	petN-psbM_IGS
20	15	5	29807	psbM-trnD-GUC_IGS
21	16	2	30782	trnE-UUC-trnT-GGU_IGS
22	13	2	31631	trnT-GGU-psbD_IGS
23	16	2	31949	trnT-GGU-psbD_IGS
24	13	2	35939	psbZ-trnG-GCC_IGS
25	15	3	36081	psbZ-trnG-GCC_IGS
26	22	2	36152	psbZ-trnG-GCC_IGS
27	13	2	42364	psaA-ycf3_IGS
28	18	2	48381	trnF-GAA-ndhJ_IGS
29	16	2	56800	rbcL-accD_IGS
30	17	2	61676	cemA-petA_IGS
31	18	2	63751	petA-psbJ_IGS
32	13	2	64195	psbJ-psbL_IGS
33	26	2	65359	psbE-petL_IGS
34	14	2	66627	trnW-CCA-trnP-UGG_IGS
35	19	3	67181	trnP-UGG-psaJ_IGS
36	15	3	68091	rpl33-rps18_IGS
37	30	2	70810	clpP_intron1
38	22	3	72535	clpP-psbB_IGS
39	19	2	74745	psbT-psbN_IGS
40	18	3	77741	petB-petD_IGS
41	18	2	77756	petB-petD_IGS
42	27	3	81196	rps8-rpl14_IGS
43	17	3	81219	rps8-rpl14_IGS
44	25	2	84311	rpl22
45	20	3	84702	rpl22
46	9	3	84755	rpl22
47	21	3	90015	ycf2
48	18	3	92429	ycf2
49	12	2	94626	ycf15-trnL-CAA_IGS
50	11	6	100716	rps7-trnV-GAC_IGS
51	21	3	100727	rps7-trnV-GAC_IGS
52	6	11	100716	rps7-trnV-GAC_IGS
53	16	2	101096	rps7-trnV-GAC_IGS
54	14	2	101359	rps7-trnV-GAC_IGS
55	19	2	109693	trnR-ACG-trnN-GUU_IGS
56	16	4	109737	trnR-ACG-trnN-GUU_IGS
57	13	2	110590	trnN-GUU-ycf1_IGS
58	15	2	112346	ycf1
59	15	2	130374	ycf1
60	13	2	132133	ycf1-trnN-GUU_IGS
61	16	4	132953	trnN-GUU-trnR-ACG_IGS
62	14	2	141363	trnV-GAC-rps7_IGS
63	16	2	141621	trnV-GAC-rps7_IGS
64	21	3	141965	trnV-GAC-rps7_IGS
65	13	6	141970	trnV-GAC-rps7_IGS
66	6	11	141969	trnV-GAC-rps7_IGS
67	12	2	148099	trnL-CAA-ycf15_IGS
68	18	3	150264	ycf2
69	21	4	152668	ycf2
70	9	3	157970	rps19-trnH-GUG_IGS
71	20	3	157989	rps19-trnH-GUG_IGS
Poliothyrsis sinensis
No	Size(bp)	Repeat number	Start position	Region
1	15	2	209	trnH-GUG-psbA_IGS
2	21	2	3691	trnK-UUU-matK_IGS
3	16	2	4546	matK-trnQ-UUG_IGS
4	16	3	4541	matK-trnQ-UUG_IGS
5	17	3	4541	matK-trnQ-UUG_IGS
6	16	4	4654	matK-trnQ-UUG_IGS
7	11	3	4994	matK-trnQ-UUG_IGS
8	15	2	5565	matK-trnQ-UUG_IGS
9	31	2	7113	trnS-GCU-trnR-UCU_IGS
10	11	4	7177	trnS-GCU-trnR-UCU_IGS
11	22	2	7168	trnS-GCU-trnR-UCU_IGS
12	13	2	8540	trnS-GCU-trnR-UCU_IGS
13	20	3	8751	trnR-UCU-atpA_IGS
14	26	2	12661	atpH-atpI_IGS
15	21	2	16553	rpoC2
16	13	2	27064	rpoB-trnC-GCA_IGS
17	14	2	27338	trnC-GCA-petN_IGS
18	19	3	27449	trnC-GCA-petN_IGS
19	14	4	30023	psbM-trnD-GUC_IGS
20	12	2	31008	trnE-UUC-trnT-GGU_IGS
21	16	2	32144	trnT-GGU-psbD_IGS
22	13	2	36131	psbZ-trnG-UCC_IGS
23	22	2	36310	psbZ-trnG-UCC_IGS
24	13	2	42528	psaA-ycf3_IGS
25	21	2	43013	ycf3-intron1
26	20	2	46473	trnT-UGU-trnL-UAA_IGS
27	14	2	47629	trnL-UAA-trnF-GAA_IGS
28	18	2	48584	trnF-GAA-ndhJ_IGS
29	20	2	50552	ndhC-trnV-UAC_IGS
30	16	3	56981	rbcL-accD_IGS
31	17	2	61765	cemA-petA_IGS
32	26	2	65437	psbE-petL_IGS
33	11	3	65562	psbE-petL_IGS
34	19	2	67284	trnP-UGG-psaJ_IGS
35	15	2	68176	rpl33-rps18_IGS
36	14	3	69492	rpl20-clpP_IGS
37	27	2	72566	clpP-psbB_IGS
38	25	2	84437	rpl22
39	20	3	84828	rpl22
40	9	3	84881	rpl22
41	21	4	90118	ycf2
42	42	3	90098	ycf2
43	18	3	92555	ycf2
44	12	2	94752	ycf15-trnL-CAA_IGS
45	11	4	100677	rps7-trnV-GAC_IGS
46	13	2	100679	rps7-trnV-GAC_IGS
47	16	2	101029	rps7-trnV-GAC_IGS
48	19	2	109611	trnR-ACG-trnN-GUU_IGS
49	13	2	109648	trnR-ACG-trnN-GUU_IGS
50	13	2	110477	trnN-GUU-ycf1_IGS
51	27	2	116588	ccsA-ndhD_IGS
52	27	2	116587	ccsA-ndhD_IGS
53	25	2	120235	ndhG-ndhI_IGS
54	61	2	128975	ycf1
55	13	2	130963	ycf1-trnN-GUU_IGS
56	13	2	131792	trnN-GUU-trnR-ACG_IGS
57	16	2	140405	trnV-GAC-rps7_IGS
58	11	4	140750	trnV-GAC-rps7_IGS
59	13	2	140762	trnV-GAC-rps7_IGS
60	12	2	146690	trnL-CAA-ycf2_IGS
61	18	3	148855	ycf2
62	21	4	151259	ycf2
63	21	4	151276	ycf2
64	9	3	156561	rps19-trnH-GUG_IGS
65	20	3	156580	rps19-trnH-GUG_IGS
Olmediella betschleriana
No	Size(bp)	Repeat number	Start position	Region
1	19	2	217	trnH-GUG-psbA_IGS
2	13	2	241	trnH-GUG-psbA_IGS
3	21	2	3718	trnK-UUU-matK_IGS
4	22	2	4552	matK-trnQ-UUG_IGS
5	11	4	4556	matK-trnQ-UUG_IGS
6	12	3	4695	matK-trnQ-UUG_IGS
7	11	5	4983	matK-trnQ-UUG_IGS
8	14	3	5007	matK-trnQ-UUG_IGS
9	25	2	4996	matK-trnQ-UUG_IGS
10	19	2	5532	matK-trnQ-UUG_IGS
11	19	3	7915	trnS-GCU-trnG-UCC_IGS
12	14	5	7908	trnS-GCU-trnG-UCC_IGS
13	14	2	7971	trnS-GCU-trnG-UCC_IGS
14	13	3	9128	trnG-UCC-trnR-UCU_IGS
15	15	3	9126	trnG-UCC-trnR-UCU_IGS
16	22	3	9457	trnR-UCU-atpA_IGS
17	15	2	9523	trnR-UCU-atpA_IGS
18	19	2	26839	rpoB-trnC-GCA_IGS
19	13	2	27687	rpoB-trnC-GCA_IGS
20	19	3	28061	trnC-GCA-petN_IGS
21	20	2	28360	petN-psbM_IGS
22	11	2	28733	petN-psbM_IGS
23	27	2	29429	petN-psbM_IGS
24	15	3	30895	psbM-trnD-GUC_IGS
25	22	2	30893	psbM-trnD-GUC_IGS
26	14	2	31380	trnD-GUC-trnY-GUA_IGS
27	19	2	31891	trnE-UUC-trnT-GGU_IGS
28	15	2	32350	trnT-GGU-psbD_IGS
29	13	2	32791	trnT-GGU-psbD_IGS
30	16	2	33119	trnT-GGU-psbD_IGS
31	12	2	33165	trnT-GGU-psbD_IGS
32	22	4	43165	psaA-ycf3_IGS
33	13	2	43239	psaA-ycf3_IGS
34	13	2	48439	trnL-UAA-trnF-GAA_IGS
35	18	2	49114	trnF-GAA-ndhJ_IGS
36	20	2	51380	ndhC-trnV-UAC_IGS
37	13	2	51389	ndhC-trnV-UAC_IGS
38	8	7	51523	ndhC-trnV-UAC_IGS
39	18	2	51551	ndhC-trnV-UAC_IGS
40	18	2	55530	atpB-rbcL_IGS
41	10	9	57978	rbcL-accD_IGS
42	7	12	57974	rbcL-accD_IGS
43	17	4	57980	rbcL-accD_IGS
44	26	3	57977	rbcL-accD_IGS
45	9	3	59908	accD-psaI_IGS
46	17	2	60290	accD-psaI_IGS
47	19	2	61771	ycf4-cemA_IGS
48	20	2	66252	psbE-petL_IGS
49	11	3	66384	psbE-petL_IGS
50	15	3	66386	psbE-petL_IGS
51	15	2	66707	psbE-petL_IGS
52	13	2	67542	trnW-CCA-trnP-UGG_IGS
53	20	2	67673	trnW-CCA-trnP-UGG_IGS
54	15	4	69038	rpl33-rps18_IGS
55	12	2	71153	rpl20-clpP_IGS
56	13	2	72626	clpP_intron1
57	22	2	79439	petD-rpoA_IGS
58	16	3	81698	rpl36-rps8_IGS
59	17	2	82296	rps8-rpl14_IGS
60	14	2	82350	rps8-rpl14_IGS
61	18	2	82459	rpl14
62	16	2	83615	rpl16_intron1
63	25	2	85432	rpl22
64	21	3	91073	ycf2
65	18	3	93487	ycf2
66	12	2	95690	ycf15-trnL-CAA_IGS
67	4	11	101261	rps7-trnV-GAC_IGS
68	13	3	101261	rps7-trnV-GAC_IGS
69	14	3	101261	rps7-trnV-GAC_IGS
70	15	3	101808	rps7-trnV-GAC_IGS
71	6	10	101846	rps7-trnV-GAC_IGS
72	11	6	101847	rps7-trnV-GAC_IGS
73	13	2	101849	rps7-trnV-GAC_IGS
74	21	3	101848	rps7-trnV-GAC_IGS
75	14	2	102487	rps7-trnV-GAC_IGS
76	13	4	110854	trnR-ACG-trnN-GUU_IGS
77	7	11	110859	trnR-ACG-trnN-GUU_IGS
78	20	3	110862	trnR-ACG-trnN-GUU_IGS
79	42	2	110862	trnR-ACG-trnN-GUU_IGS
80	13	2	111741	trnN-GUU-ycf1_IGS
81	22	2	113666	ycf1-ndhF_IGS
82	22	3	113666	ycf1-ndhF_IGS
83	15	2	126631	ycf1
84	18	2	130270	ycf1
85	13	2	132189	ycf1-trnN-GUU_IGS
86	7	11	133026	trnN-GUU-trnR-ACG_IGS
87	20	3	133026	trnN-GUU-trnR-ACG_IGS
88	13	4	133045	trnN-GUU-trnR-ACG_IGS
89	14	2	141442	trnV-GAC-rps7_IGS
90	6	10	142053	trnV-GAC-rps7_IGS
91	11	6	142049	trnV-GAC-rps7_IGS
92	21	3	142049	trnV-GAC-rps7_IGS
93	13	2	142082	trnV-GAC-rps7_IGS
94	15	3	142106	trnV-GAC-rps7_IGS
95	4	11	142655	trnV-GAC-rps7_IGS
96	14	3	142653	trnV-GAC-rps7_IGS
97	12	2	148242	trnL-CAA-ycf15_IGS
98	18	3	150413	ycf2
99	21	4	152817	ycf2
Prockia crucis
No	Size(bp)	Repeat number	Start position	Region
1	9	3	1684	trnK-UUU_exon1
2	10	4	3739	trnK-UUU-matK_IGS
3	11	4	3746	trnK-UUU-matK_IGS
4	21	2	3739	trnK-UUU-matK_IGS
5	21	2	4971	matK-trnQ-UUG_IGS
6	12	3	5979	trnQ-UUG-psbK_IGS
7	20	2	6533	psbK-psbI_IGS
8	18	2	7177	trnS-GCU-trnG-UCC_IGS
9	13	3	8360	trnG-UCC-trnR-UCU_IGS
10	18	3	8400	trnG-UCC-trnR-UCU_IGS
11	18	2	8413	trnG-UCC-trnR-UCU_IGS
12	22	2	8604	trnR-UCU-atpA_IGS
13	9	5	11651	atpF-atpH_IGS
14	14	2	27181	trnC-GCA-petN_IGS
15	14	4	27557	petN-psbM_IGS
16	29	2	27600	petN-psbM_IGS
17	17	3	27617	petN-psbM_IGS
18	21	2	28848	petN-psbM_IGS
19	12	3	30152	psbM-trnD-GUC_IGS
20	16	2	30148	psbM-trnD-GUC_IGS
21	16	2	30156	psbM-trnD-GUC_IGS
22	15	3	31095	trnE-UUC-trnT-GGU_IGS
23	16	2	31165	trnE-UUC-trnT-GGU_IGS
24	16	2	31704	trnT-GGU-psbD_IGS
25	13	2	31996	trnT-GGU-psbD_IGS
26	15	2	32123	trnT-GGU-psbD_IGS
27	15	2	32171	trnT-GGU-psbD_IGS
28	14	2	32459	trnT-GGU-psbD_IGS
29	22	2	35822	trnS-UGA-psbZ_IGS
30	22	5	36539	psbZ-trnG-GCC_IGS
31	22	2	42466	psaA-ycf3_IGS
32	19	3	42834	psaA-ycf3_IGS
33	23	3	42873	psaA-ycf3_IGS
34	17	2	48061	trnL-UAA-trnF-GAA_IGS
35	16	2	48331	trnF-GAA-ndhJ_IGS
36	12	3	48355	trnF-GAA-ndhJ_IGS
37	14	2	48454	trnF-GAA-ndhJ_IGS
38	21	2	48459	trnF-GAA-ndhJ_IGS
39	22	2	57230	rbcL-accD_IGS
40	17	2	57260	rbcL-accD_IGS
41	14	2	59531	accD-psaI_IGS
42	21	2	60202	psaI-ycf4_IGS
43	22	2	61206	ycf4-cemA_IGS
44	13	2	63893	petA-psbJ_IGS
45	15	3	65893	psbE-petL_IGS
46	23	2	66001	psbE-petL_IGS
47	18	3	67052	trnW-CCA-trnP-UGG_IGS
48	13	3	67079	trnW-CCA-trnP-UGG_IGS
49	24	3	67081	trnW-CCA-trnP-UGG_IGS
50	24	2	67106	trnW-CCA-trnP-UGG_IGS
51	14	2	68129	psaJ-rpl33_IGS
52	16	2	68212	psaJ-rpl33_IGS
53	16	2	70377	rpl20-clpP_IGS
54	15	3	72919	clpP-psbB_IGS
55	21	2	78976	rpoA
56	17	2	81709	rps8-rpl14_IGS
57	13	2	81782	rps8-rpl14_IGS
58	16	3	81863	rpl14
59	15	2	81867	rpl14
60	14	3	82997	rpl16_intron1
61	13	2	85288	rpl22-rps19_IGS
62	24	3	90475	ycf2
63	21	2	90497	ycf2
64	18	3	92911	ycf2
65	12	2	95108	ycf15-trnL-CAA_IGS
66	8	6	100677	rps7-trnV-GAC_IGS
67	24	2	100677	rps7-trnV-GAC_IGS
68	6	10	101255	rps7-trnV-GAC_IGS
69	11	6	101256	rps7-trnV-GAC_IGS
70	13	2	101258	rps7-trnV-GAC_IGS
71	21	3	101257	rps7-trnV-GAC_IGS
72	16	2	101640	rps7-trnV-GAC_IGS
73	14	2	101903	rps7-trnV-GAC_IGS
74	15	2	102366	trnV-GAC-16S ribosomal RNA_IGS
75	18	2	109565	4.5S ribosomal RNA-5S ribosomal RNA_IGS
76	11	3	115622	ndhF-trnL-UAG_IGS
77	14	2	115888	ndhF-trnL-UAG_IGS
78	13	2	116245	ndhF-trnL-UAG_IGS
79	15	2	116660	trnL-UAG-ccsA_IGS
80	13	2	120396	ndhE-ndhG_IGS
81	16	2	122096	ndhI-ndhA_IGS
82	18	2	127054	ycf1
83	18	2	133222	5S ribosomal RNA-4.5S ribosomal RNA_IGS
84	15	2	140427	16S ribosomal RNA-trnV-GAC_IGS
85	14	2	140893	trnV-GAC-rps7_IGS
86	16	2	141150	trnV-GAC-rps7_IGS
87	6	10	141511	trnV-GAC-rps7_IGS
88	11	6	141507	trnV-GAC-rps7_IGS
89	21	3	141507	trnV-GAC-rps7_IGS
90	13	2	141540	trnV-GAC-rps7_IGS
91	24	2	142096	trnV-GAC-rps7_IGS
92	12	2	147691	trnL-CAA-ycf15_IGS
93	18	3	149856	ycf2
94	21	2	152280	ycf2
95	24	3	152278	ycf2
Idesia polycarpa Maxim
No	Size(bp)	Repeat number	Start position	Region
1	13	2	15
2	13	2	5032	matK-trnQ-UUG_IGS
3	15	2	5643	matK-trnQ-UUG_IGS
4	15	2	6936	psbI-trnS-GCU_IGS
5	5	19	7256	trnS-GCU-trnR-UCU_IGS
6	11	9	7258	trnS-GCU-trnR-UCU_IGS
7	38	3	7277	trnS-GCU-trnR-UCU_IGS
8	14	2	7374	trnS-GCU-trnR-UCU_IGS
9	13	3	8857	trnR-UCU-atpA_IGS
10	22	2	8883	trnR-UCU-atpA_IGS
11	14	2	8907	trnR-UCU-atpA_IGS
12	13	2	26064	rpoB-trnC-GCA_IGS
13	13	2	27113	rpoB-trnC-GCA_IGS
14	19	4	27501	trnC-GCA-petN_IGS
15	11	4	27949	petN-psbM_IGS
16	11	2	28169	petN-psbM_IGS
17	13	3	30125	psbM-trnD-GUC_IGS
18	13	2	31954	trnT-GGU-psbD_IGS
19	8	10	36291	psbZ-trnG-UCC_IGS
20	17	5	36291	psbZ-trnG-UCC_IGS
21	12	5	36294	psbZ-trnG-UCC_IGS
22	14	2	42204	psaA-ycf3_IGS
23	16	2	42317	psaA-ycf3_IGS
24	19	2	42457	psaA-ycf3_IGS
25	21	2	42980	ycf3_intron1
26	24	2	46202	rps4-trnT-UGU_IGS
27	12	2	50667	ndhC-trnV-UAC_IGS
28	9	4	51045	ndhC-trnV-UAC_IGS
29	17	2	59514	accD-psaI_IGS
30	2	17	63642	petA-psbJ_IGS
31	13	2	63644	petA-psbJ_IGS
32	20	2	65344	psbE-petL_IGS
33	26	2	65460	psbE-petL_IGS
34	18	2	66777	trnW-CCA-trnP-UGG_IGS
35	15	4	68212	rpl33-rps18_IGS
36	27	2	72463	clpP-psbB_IGS
37	16	2	74746	psbT-psbN_IGS
38	17	2	77403	petB-petD_IGS
39	31	2	82619	rpl16_intron1
40	12	2	82695	rpl16_intron1
41	25	2	84435	rpl22
42	21	3	90066	ycf2
43	18	5	92480	ycf2
44	9	9	92480	ycf2
45	12	2	94713	ycf15-trnL-CAA_IGS
46	30	2	100290	rps7-trnV-GAC_IGS
47	17	3	100301	rps7-trnV-GAC_IGS
48	14	4	100291	rps7-trnV-GAC_IGS
49	11	5	100295	rps7-trnV-GAC_IGS
50	16	2	100322	rps7-trnV-GAC_IGS
51	36	2	100292	rps7-trnV-GAC_IGS
52	15	2	100862	rps7-trnV-GAC_IGS
53	6	10	100887	rps7-trnV-GAC_IGS
54	11	6	100888	rps7-trnV-GAC_IGS
55	13	2	100890	rps7-trnV-GAC_IGS
56	21	3	100889	rps7-trnV-GAC_IGS
57	14	2	101528	rps7-trnV-GAC_IGS
58	6	6	110743	trnN-GUU-ycf1_IGS
59	13	3	110744	trnN-GUU-ycf1_IGS
60	17	2	116813	ccsA-ndhD_IGS
61	15	2	116954	ndhD
62	13	3	131022	ycf1-trnN-GUU_IGS
63	6	6	131024	ycf1-trnN-GUU_IGS
64	14	2	140250	trnV-GAC-rps7_IGS
65	6	10	140861	trnV-GAC-rps7_IGS
66	11	6	140857	trnV-GAC-rps7_IGS
67	21	3	140857	trnV-GAC-rps7_IGS
68	13	2	140890	trnV-GAC-rps7_IGS
69	15	2	140914	trnV-GAC-rps7_IGS
70	11	5	141451	trnV-GAC-rps7_IGS
71	14	4	141452	trnV-GAC-rps7_IGS
72	20	3	141449	trnV-GAC-rps7_IGS
73	29	2	141457	trnV-GAC-rps7_IGS
74	12	2	147068	trnL-CAA-ycf15_IGS
75	18	5	149233	ycf2
76	9	9	149246	ycf2
77	21	4	151673	ycf2
Scolopia saeva
No	Size(bp)	Repeat number	Start position	Region
1	21	2	3679	trnK-UUU-matK_IGS
2	16	2	4607	matK-trnQ-UUG_IGS
3	11	5	7061	trnS-GCU-trnG-UCC_IGS
4	22	2	7081	trnS-GCU-trnG-UCC_IGS
5	13	3	8290	trnG-UCC-trnR-UCU_IGS
6	13	3	8556	trnR-UCU-atpA_IGS
7	10	6	8587	trnR-UCU-atpA_IGS
8	23	3	8579	trnR-UCU-atpA_IGS
9	17	2	25759	rpoB-trnC-GCA_IGS
10	19	2	27196	trnC-GCA-petN_IGS
11	18	2	27501	petN-psbM_IGS
12	20	2	29870	psbM-trnD-GUC_IGS
13	14	3	29880	psbM-trnD-GUC_IGS
14	15	3	30729	trnE-UUC-trnT-GGU_IGS
15	13	3	31598	trnT-GGU-psbD_IGS
16	16	2	31917	trnT-GGU-psbD_IGS
17	23	2	35919	psbZ-trnG-GCC_IGS
18	23	2	35960	psbZ-trnG-GCC_IGS
19	19	2	36056	psbZ-trnG-GCC_IGS
20	22	2	36096	psbZ-trnG-GCC_IGS
21	15	2	36305	trnG-GCC-trnfM-CAU_IGS
22	13	2	36361	trnG-GCC-trnfM-CAU_IGS
23	19	2	42277	psaA-ycf3_IGS
24	14	3	47798	trnF-GAA-ndhJ_IGS
25	18	2	48235	trnF-GAA-ndhJ_IGS
26	225	2	50212	ndhC-trnV-UAC_IGS
27	12	2	54303	atpB-rbcL_IGS
28	20	2	56753	rbcL-accD_IGS
29	24	4	56885	rbcL-accD_IGS
30	19	2	56900	rbcL-accD_IGS
31	15	2	56919	rbcL-accD_IGS
32	10	5	56889	rbcL-accD_IGS
33	17	2	59208	accD-psaI_IGS
34	19	2	66166	trnW-CCA-trnP-UGG_IGS
35	19	2	75185	petB_intron1
36	20	2	76840	petB-petD_IGS
37	21	2	80720	rps8-rpl14_IGS
38	17	2	80750	rps8-rpl14_IGS
39	11	3	80881	rps8-rpl14_IGS
40	9	5	83709	rpl22
41	25	2	83707	rpl22
42	21	3	89343	ycf2
43	18	3	91753	ycf2
44	12	2	93950	ycf15-trnL-CAA_IGS
45	11	4	100079	rps7-trnV-GAC_IGS
46	13	2	100081	rps7-trnV-GAC_IGS
47	14	2	100701	rps7-trnV-GAC_IGS
48	16	2	109039	trnR-ACG-trnN-GUU_IGS
49	13	2	109863	trnN-GUU-ycf1_IGS
50	16	2	116115	ndhD
51	13	2	117683	ndhD-psaC_IGS
52	13	2	130006	ycf1-trnN-GUU_IGS
53	16	2	130823	trnN-GUU-trnR-ACG_IGS
54	14	2	139167	trnV-GAC-rps7_IGS
55	24	2	139424	trnV-GAC-rps7_IGS
56	11	4	139777	trnV-GAC-rps7_IGS
57	13	2	139789	trnV-GAC-rps7_IGS
58	12	2	145921	trnL-CAA-ycf15_IGS
59	18	3	148086	ycf2
60	21	3	150501	ycf2
61	21	3	150504	ycf2
Banara guianensis
No	Size(bp)	Repeat number	Start position	Region
1	14	2	3696	trnK-UUU-matK_IGS
2	15	2	5866	matK-trnQ-UUG_IGS
3	11	5	7447	trnS-GCU-trnG-UCC_IGS
4	11	3	7473	trnS-GCU-trnG-UCC_IGS
5	13	3	8639	trnG-UCC-trnR-UCU_IGS
6	22	2	8930	trnR-UCU-atpA_IGS
7	17	2	15565	rps2-rpoC2_IGS
8	13	2	22073	rpoC1_intron1
9	14	2	27556	trnC-GCA-petN_IGS
10	16	3	27657	trnC-GCA-petN_IGS
11	15	3	27661	trnC-GCA-petN_IGS
12	13	2	27888	petN-psbM_IGS
13	24	3	27968	petN-psbM_IGS
14	17	2	28030	petN-psbM_IGS
15	22	2	29131	petN-psbM_IGS
16	20	2	31765	trnT-GGU-psbD_IGS
17	20	2	31768	trnT-GGU-psbD_IGS
18	15	3	31825	trnT-GGU-psbD_IGS
19	13	2	32367	trnT-GGU-psbD_IGS
20	14	2	32832	trnT-GGU-psbD_IGS
21	12	6	42862	psaA-ycf3_IGS
22	20	2	42862	psaA-ycf3_IGS
23	13	2	42956	psaA-ycf3_IGS
24	19	3	43192	psaA-ycf3_IGS
25	16	4	43206	psaA-ycf3_IGS
26	17	3	43233	psaA-ycf3_IGS
27	17	2	48438	trnL-UAA-trnF-GAA_IGS
28	18	2	48659	trnF-GAA-ndhJ_IGS
29	15	2	48702	trnF-GAA-ndhJ_IGS
30	11	4	48833	trnF-GAA-ndhJ_IGS
31	15	3	48847	trnF-GAA-ndhJ_IGS
32	13	3	51592	ndhC-trnV-UAC_IGS
33	16	3	51790	ndhC-trnV-UAC_IGS
34	16	2	57816	rbcL-accD_IGS
35	14	2	59998	accD-psaI_IGS
36	14	2	60035	accD-psaI_IGS
37	24	3	60478	accD-psaI_IGS
38	21	2	60738	psaI-ycf4_IGS
39	20	2	66267	psbE-petL_IGS
40	15	4	66410	psbE-petL_IGS
41	25	3	66416	psbE-petL_IGS
42	16	2	67653	trnW-CCA-trnP-UGG_IGS
43	9	9	67677	trnW-CCA-trnP-UGG_IGS
44	18	4	67677	trnW-CCA-trnP-UGG_IGS
45	9	6	67701	trnW-CCA-trnP-UGG_IGS
46	27	2	67704	trnW-CCA-trnP-UGG_IGS
47	24	3	67698	trnW-CCA-trnP-UGG_IGS
48	13	2	68631	psaJ-rpl33_IGS
49	14	2	68756	psaJ-rpl33_IGS
50	16	2	68834	psaJ-rpl33_IGS
51	18	2	72003	clpP_intron2
52	33	2	73531	clpP-psbB_IGS
53	15	2	81737	rpl36-rps8_IGS
54	17	2	82367	rps8-rpl14_IGS
55	15	3	82506	rpl14
56	13	2	85911	rpl22-rps19_IGS
57	24	3	91097	ycf2
58	21	2	91119	ycf2
59	18	3	93533	ycf2
60	12	2	95730	ycf15-trnL-CAA_IGS
61	9	5	101299	rps7-trnV-GAC_IGS
62	24	2	101299	rps7-trnV-GAC_IGS
63	12	4	101299	rps7-trnV-GAC_IGS
64	6	10	101875	rps7-trnV-GAC_IGS
65	11	6	101876	rps7-trnV-GAC_IGS
66	13	2	101878	rps7-trnV-GAC_IGS
67	21	3	101877	rps7-trnV-GAC_IGS
68	16	2	102260	rps7-trnV-GAC_IGS
69	14	2	102530	rps7-trnV-GAC_IGS
70	15	2	102992	trnV-GAC-16S ribosomal RNA_IGS
71	18	2	110192	4.5S ribosomal RNA-5S ribosomal RNA_IGS
72	13	2	111125	trnR-ACG-trnN-GUU_IGS
73	13	2	111770	trnN-GUU-ycf1_IGS
74	16	2	118611	ccsA-ndhD_IGS
75	13	2	121110	ndhE-ndhG_IGS
76	13	2	124402	ndhA_intron1
77	18	2	128027	ycf1
78	13	2	132645	ycf1-trnN-GUU_IGS
79	13	2	133289	trnN-GUU-trnR-ACG_IGS
80	18	2	134213	5S ribosomal RNA-4.5S ribosomal RNA_IGS
81	15	2	141419	16S ribosomal RNA-trnV-GAC_IGS
82	14	2	141884	trnV-GAC-rps7_IGS
83	16	2	142147	trnV-GAC-rps7_IGS
84	6	10	142509	trnV-GAC-rps7_IGS
85	11	6	142505	trnV-GAC-rps7_IGS
86	21	3	142505	trnV-GAC-rps7_IGS
87	13	2	142538	trnV-GAC-rps7_IGS
88	9	5	143100	trnV-GAC-rps7_IGS
89	12	2	148687	trnL-CAA-ycf15_IGS
90	18	3	150852	ycf2
91	21	2	153276	ycf2
92	24	3	153274	ycf2
93	13	2	158506	rps19-trnH-GUG_IGS
Homalium cochinchinense
No	Size(bp)	Repeat number	Start position	Region
1	21	2	3695	trnK-UUU-matK_IGS
2	15	2	4486	matK-trnQ-UUG_IGS
3	14	2	4559	matK-trnQ-UUG_IGS
4	22	2	4588	matK-trnQ-UUG_IGS
5	23	2	4690	matK-trnQ-UUG_IGS
6	12	6	7301	trnS-GCU-trnG-UCC_IGS
7	16	3	7276	trnS-GCU-trnG-UCC_IGS
8	21	3	7325	trnS-GCU-trnG-UCC_IGS
9	71	2	7281	trnS-GCU-trnG-UCC_IGS
10	11	14	7276	trnS-GCU-trnG-UCC_IGS
11	16	9	7276	trnS-GCU-trnG-UCC_IGS
12	21	8	7281	trnS-GCU-trnG-UCC_IGS
13	12	3	8555	trnG-UCC-trnR-UCU_IGS
14	13	2	8839	trnR-UCU-atpA_IGS
15	13	4	8868	trnR-UCU-atpA_IGS
16	17	2	11945	atpF-atpH_IGS
17	15	2	13513	atpH-atpI_IGS
18	13	2	22128	rpoC1_intron1
19	13	2	27277	rpoB-trnC-GCA_IGS
20	14	2	27551	trnC-GCA-petN_IGS
21	15	2	27921	petN-psbM_IGS
22	28	2	28352	petN-psbM_IGS
23	13	2	28813	petN-psbM_IGS
24	13	3	30491	psbM-trnD-GUC_IGS
25	15	2	31428	trnE-UUC-trnT-GGU_IGS
26	13	2	32293	trnT-GGU-psbD_IGS
27	14	2	36674	psbZ-trnG-GCC_IGS
28	22	2	36727	psbZ-trnG-GCC_IGS
29	15	2	36940	trnG-GCC-trnfM-CAU_IGS
30	19	2	42664	psaA-ycf3_IGS
31	14	2	42692	psaA-ycf3_IGS
32	15	3	42928	psaA-ycf3_IGS
33	19	3	42928	psaA-ycf3_IGS
34	13	2	42979	psaA-ycf3_IGS
35	18	2	48928	trnF-GAA-ndhJ_IGS
36	17	2	49587	ndhJ-ndhK_IGS
37	12	3	54443	atpB-rbcL_IGS
38	12	3	54448	atpB-rbcL_IGS
39	14	2	59032	accD-psaI_IGS
40	20	2	60719	ycf4-cemA_IGS
41	16	2	62757	petA-psbJ_IGS
42	30	2	63336	psbL
43	22	2	65344	trnW-CCA-trnP-UGG_IGS
44	17	2	65476	trnW-CCA-trnP-UGG_IGS
45	15	4	66918	rpl33-rps18_IGS
46	19	2	67503	rps18-rpl20_IGS
47	22	2	69065	rpl20-clpP_IGS
48	19	2	70523	clpP_intron1
49	10	4	70527	clpP_intron1
50	23	2	71028	clpP_intron1
51	10	4	71362	clpP-psbB_IGS
52	18	3	71361	clpP-psbB_IGS
53	14	2	76636	petB-petD_IGS
54	22	2	77205	petD
55	12	3	81424	rpl16_intron1
56	12	3	83657	rpl22-rps19_IGS
57	17	2	83650	rpl22-rps19_IGS
58	21	3	88832	ycf2
59	18	3	91255	ycf2
60	12	2	93446	ycf15-trnL-CAA_IGS
61	13	2	98877	rps7-trnV-GAC_IGS
62	24	3	99004	rps7-trnV-GAC_IGS
63	12	3	99033	rps7-trnV-GAC_IGS
64	6	10	99594	rps7-trnV-GAC_IGS
65	11	6	99595	rps7-trnV-GAC_IGS
66	16	2	99967	rps7-trnV-GAC_IGS
67	14	2	100230	rps7-trnV-GAC_IGS
68	13	2	109418	trnN-GUU-ycf1_IGS
69	15	2	115041	ccsA
70	10	3	123954	rps15-ycf1_IGS
71	18	2	125018	ycf1
72	13	2	129597	ycf1-trnN-GUU_IGS
73	14	2	138784	trnV-GAC-rps7_IGS
74	16	2	139041	trnV-GAC-rps7_IGS
75	6	10	139390	trnV-GAC-rps7_IGS
76	11	6	139386	trnV-GAC-rps7_IGS
77	21	3	139386	trnV-GAC-rps7_IGS
78	12	3	139971	trnV-GAC-rps7_IGS
79	24	3	139972	trnV-GAC-rps7_IGS
80	13	2	140139	trnV-GAC-rps7_IGS
81	12	2	145571	trnL-CAA-ycf15_IGS
82	18	3	147730	ycf2
83	21	4	150143	ycf2
Xylosma congestum
No	Size(bp)	Repeat number	Start position	Region
1	14	2	3561	trnK-UUU-matK_IGS
2	21	2	3691	trnK-UUU-matK_IGS
3	16	3	4614	matK-trnQ-UUG_IGS
4	25	2	4609	matK-trnQ-UUG_IGS
5	10	3	6114	trnQ-UUG-psbK_IGS
6	10	3	6113	trnQ-UUG-psbK_IGS
7	11	3	7256	trnS-GCU-trnG-UCC_IGS
8	46	2	7318	trnS-GCU-trnG-UCC_IGS
9	27	2	7351	trnS-GCU-trnG-UCC_IGS
10	14	5	7365	trnS-GCU-trnG-UCC_IGS
11	22	3	7365	trnS-GCU-trnG-UCC_IGS
12	13	3	8567	trnG-UCC-trnR-UCU_IGS
13	13	2	8843	trnR-UCU-atpA_IGS
14	21	2	8845	trnR-UCU-atpA_IGS
15	17	2	15407	rps2-rpoC2_IGS
16	14	2	27369	trnC-GCA-petN_IGS
17	15	2	27734	petN-psbM_IGS
18	11	4	30120	psbM-trnD-GUC_IGS
19	15	3	30123	psbM-trnD-GUC_IGS
20	11	5	30120	psbM-trnD-GUC_IGS
21	21	2	30120	psbM-trnD-GUC_IGS
22	23	2	31385	trnT-GGU-psbD_IGS
23	16	2	32219	trnT-GGU-psbD_IGS
24	19	2	36259	psbZ-trnG-GCC_IGS
25	15	2	36291	psbZ-trnG-GCC_IGS
26	13	2	36456	trnG-GCC-trnfM-CAU_IGS
27	23	2	42115	psaA-ycf3_IGS
28	19	2	42407	psaA-ycf3_IGS
29	13	2	42455	psaA-ycf3_IGS
30	19	2	44590	ycf3-trnS-GGA_IGS
31	14	3	47926	trnF-GAA-ndhJ_IGS
32	18	2	48378	trnF-GAA-ndhJ_IGS
33	12	2	54229	atpB-rbcL_IGS
34	9	4	56797	rbcL-accD_IGS
35	21	2	56797	rbcL-accD_IGS
36	26	2	56804	rbcL-accD_IGS
37	17	2	59103	accD-psaI_IGS
38	17	2	76817	petB-petD_IGS
39	17	2	80765	rps8-rpl14_IGS
40	15	2	80818	rps8-rpl14_IGS
41	9	5	83827	rpl22
42	25	2	83820	rpl22
43	24	3	89425	ycf2
44	21	3	89445	ycf2
45	18	3	91861	ycf2
46	12	2	94058	ycf15-trnL-CAA_IGS
47	15	2	100180	rps7-trnV-GAC_IGS
48	11	4	100209	rps7-trnV-GAC_IGS
49	13	2	100211	rps7-trnV-GAC_IGS
50	14	3	100831	rps7-trnV-GAC_IGS
51	24	2	109190	trnR-ACG-trnN-GUU_IGS
52	10	3	114396	ndhF-trnL-UAG_IGS
53	16	4	116162	ndhD
54	18	2	125536	ycf1
55	14	3	139295	trnV-GAC-rps7_IGS
56	24	2	139566	trnV-GAC-rps7_IGS
57	11	4	139919	trnV-GAC-rps7_IGS
58	13	2	139931	trnV-GAC-rps7_IGS
59	15	2	139956	trnV-GAC-rps7_IGS
60	12	2	146085	trnL-CAA-ycf15_IGS
61	18	3	148250	ycf2
62	21	3	150671	ycf2
63	24	3	150686	ycf2
Populus euphratica
No	Size(bp)	Repeat number	Start position	Region
1	19	2	294	psbA
2	21	2	1632	psbA-trnK-UUU_IGS
3	21	2	3697	trnK-UUU-matK_IGS
4	24	4	4596	matK-trnQ-UUG_IGS
5	17	2	4626	matK-trnQ-UUG_IGS
6	41	2	4602	matK-trnQ-UUG_IGS
7	16	3	4677	matK-trnQ-UUG_IGS
8	19	2	4746	matK-trnQ-UUG_IGS
9	22	2	7180	trnS-GCU-trnG-UCC_IGS
10	30	3	7191	trnS-GCU-trnG-UCC_IGS
11	6	15	7234	trnS-GCU-trnG-UCC_IGS
12	14	5	7232	trnS-GCU-trnG-UCC_IGS
13	8	12	7223	trnS-GCU-trnG-UCC_IGS
14	22	4	7222	trnS-GCU-trnG-UCC_IGS
15	16	2	7364	trnS-GCU-trnG-UCC_IGS
16	18	4	7389	trnS-GCU-trnG-UCC_IGS
17	16	3	7413	trnS-GCU-trnG-UCC_IGS
18	34	2	7396	trnS-GCU-trnG-UCC_IGS
19	16	3	8711	trnG-UCC-trnR-UCU_IGS
20	13	2	9001	trnR-UCU-atpA_IGS
21	21	3	9011	trnR-UCU-atpA_IGS
22	14	3	9054	trnR-UCU-atpA_IGS
23	21	2	9024	trnR-UCU-atpA_IGS
24	10	4	9031	trnR-UCU-atpA_IGS
25	11	5	15604	rps2-rpoC2_IGS
26	23	2	15603	rps2-rpoC2_IGS
27	13	2	15645	rps2-rpoC2_IGS
28	23	3	15603	rps2-rpoC2_IGS
29	12	3	22259	rpoC1_intron1
30	16	2	22264	rpoC1_intron1
31	15	2	26694	rpoB-trnC-GCA_IGS
32	12	2	27056	rpoB-trnC-GCA_IGS
33	13	2	27769	trnC-GCA-petN_IGS
34	19	3	27742	trnC-GCA-petN_IGS
35	13	2	28062	petN-psbM_IGS
36	8	6	30436	psbM-trnD-GUC_IGS
37	4	13	30436	psbM-trnD-GUC_IGS
38	18	4	30429	psbM-trnD-GUC_IGS
39	27	2	30440	psbM-trnD-GUC_IGS
40	13	5	30435	psbM-trnD-GUC_IGS
41	11	2	31049	trnD-GUC-trnY-GUA_IGS
42	21	2	32221	trnT-GGU-psbD_IGS
43	13	2	32358	trnT-GGU-psbD_IGS
44	13	2	36710	psbZ-trnG-GCC_IGS
45	17	2	36837	psbZ-trnG-GCC_IGS
46	23	3	36869	psbZ-trnG-GCC_IGS
47	23	2	36878	psbZ-trnG-GCC_IGS
48	15	2	36946	psbZ-trnG-GCC_IGS
49	22	2	36957	psbZ-trnG-GCC_IGS
50	13	3	43017	psaA-ycf3_IGS
51	12	3	43019	psaA-ycf3_IGS
52	14	3	43017	psaA-ycf3_IGS
53	13	2	43066	psaA-ycf3_IGS
54	7	6	43440	ycf3-intron1
55	13	4	43441	ycf3-intron1
56	17	2	45519	ycf3-trnS-GGA_IGS
57	22	2	48545	trnF-GAA-ndhJ_IGS
58	21	2	48689	trnF-GAA-ndhJ_IGS
59	7	4	51210	ndhC-trnV-UAC_IGS
60	14	3	51327	ndhC-trnV-UAC_IGS
61	26	3	51317	ndhC-trnV-UAC_IGS
62	10	4	51503	ndhC-trnV-UAC_IGS
63	24	5	51510	ndhC-trnV-UAC_IGS
64	36	3	51522	ndhC-trnV-UAC_IGS
65	12	8	51532	ndhC-trnV-UAC_IGS
66	13	2	51652	ndhC-trnV-UAC_IGS
67	16	2	51694	ndhC-trnV-UAC_IGS
68	8	10	51786	ndhC-trnV-UAC_IGS
69	17	4	51795	ndhC-trnV-UAC_IGS
70	40	2	51784	ndhC-trnV-UAC_IGS
71	31	3	51786	ndhC-trnV-UAC_IGS
72	24	2	52868	trnV-UAC_intron1
73	16	2	60347	accD-psaI_IGS
74	14	2	60444	accD-psaI_IGS
75	17	2	60642	accD-psaI_IGS
76	17	2	63006	cemA-petA_IGS
77	14	2	64310	petA-psbJ_IGS
78	14	3	65385	psbJ-psbL_IGS
79	14	3	66269	psbE-petL_IGS
80	14	2	66276	psbE-petL_IGS
81	12	3	68760	psaJ-rpl33_IGS
82	13	2	68872	psaJ-rpl33_IGS
83	17	3	68864	psaJ-rpl33_IGS
84	27	2	73620	clpP-psbB_IGS
85	8	5	73687	clpP-psbB_IGS
86	17	4	73687	clpP-psbB_IGS
87	13	4	73687	clpP-psbB_IGS
88	16	3	79656	petD-rpoA_IGS
89	29	2	79654	petD-rpoA_IGS
90	16	3	83647	rpl16-rps3_IGS
91	18	2	84507	rpl16-rps3_IGS
92	18	2	85983	rpl22-rps19_IGS
93	18	2	85986	rpl22-rps19_IGS
94	21	3	91154	ycf2
95	18	3	93568	ycf2
96	12	2	95765	ycf15-trnL-CAA_IGS
97	16	2	101363	rps7-trnV-GAC_IGS
98	6	8	101902	rps7-trnV-GAC_IGS
99	11	5	101903	rps7-trnV-GAC_IGS
100	21	2	101904	rps7-trnV-GAC_IGS
101	14	2	102485	rps7-trnV-GAC_IGS
102	21	2	102568	rps7-trnV-GAC_IGS
103	16	3	110839	trnR-ACG-trnN-GUU_IGS
104	25	3	110842	trnR-ACG-trnN-GUU_IGS
105	17	3	110868	trnR-ACG-trnN-GUU_IGS
106	25	2	110858	trnR-ACG-trnN-GUU_IGS
107	14	2	110903	trnR-ACG-trnN-GUU_IGS
108	17	3	110885	trnR-ACG-trnN-GUU_IGS
109	13	2	111756	trnN-GUU-ycf1_IGS
110	15	3	116608	trnL-UAG-ccsA_IGS
111	21	2	117858	ccsA-ndhD_IGS
112	48	2	123440	ndhA_intron1
113	13	2	131916	ycf1-trnN-GUU_IGS
114	14	2	132766	trnN-GUU-trnR-ACG_IGS
115	17	3	132783	trnN-GUU-trnR-ACG_IGS
116	25	2	132790	trnN-GUU-trnR-ACG_IGS
117	16	2	132811	trnN-GUU-trnR-ACG_IGS
118	21	2	141089	trnV-GAC-rps7_IGS
119	14	2	141186	trnV-GAC-rps7_IGS
120	6	8	141752	trnV-GAC-rps7_IGS
Flacourtia ramontchii
No	Size(bp)	Repeat number	Start position	Region
1	21	2	3677	trnK-UUU-matK_IGS
2	16	2	4611	matK-trnQ-UUG_IGS
3	10	3	6104	trnQ-UUG-psbK_IGS
4	10	3	6103	trnQ-UUG-psbK_IGS
5	13	2	7218	trnS-GCU-trnG-UCC_IGS
6	22	2	7289	trnS-GCU-trnG-UCC_IGS
7	19	2	7322	trnS-GCU-trnG-UCC_IGS
8	16	3	7326	trnS-GCU-trnG-UCC_IGS
9	14	3	7360	trnS-GCU-trnG-UCC_IGS
10	13	3	8524	trnG-UCC-trnR-UCU_IGS
11	13	2	8793	trnR-UCU-atpA_IGS
12	21	2	8795	trnR-UCU-atpA_IGS
13	26	2	8829	trnR-UCU-atpA_IGS
14	14	2	27285	trnC-GCA-petN_IGS
15	19	3	27390	trnC-GCA-petN_IGS
16	19	3	27393	trnC-GCA-petN_IGS
17	13	4	29533	psbM-trnD-GUC_IGS
18	22	2	29537	psbM-trnD-GUC_IGS
19	28	2	29533	psbM-trnD-GUC_IGS
20	13	3	29539	psbM-trnD-GUC_IGS
21	21	3	29531	psbM-trnD-GUC_IGS
22	13	2	31357	trnT-GGU-psbD_IGS
23	19	2	35711	psbZ-trnG-GCC_IGS
24	11	4	35757	psbZ-trnG-GCC_IGS
25	22	2	35753	psbZ-trnG-GCC_IGS
26	15	2	35963	trnG-GCC-trnfM-CAU_IGS
27	13	2	36019	trnG-GCC-trnfM-CAU_IGS
28	19	2	41935	psaA-ycf3_IGS
29	13	2	41983	psaA-ycf3_IGS
30	12	4	47461	trnF-GAA-ndhJ_IGS
31	15	3	47793	trnF-GAA-ndhJ_IGS
32	18	2	47951	trnF-GAA-ndhJ_IGS
33	12	2	53794	atpB-rbcL_IGS
34	18	3	56371	rbcL-accD_IGS
35	23	2	56371	rbcL-accD_IGS
36	14	2	58498	accD-psaI_IGS
37	17	2	58700	accD-psaI_IGS
38	13	2	59208	psaI-ycf4_IGS
39	14	2	69323	clpP_intron1
40	17	2	79902	rps8-rpl14_IGS
41	15	2	79955	rps8-rpl14_IGS
42	40	2	81106	rpl16_intron1
43	14	2	81673	rpl16_intron1
44	9	5	83020	rpl22
45	25	2	83013	rpl22
46	21	3	88638	ycf2
47	18	3	91054	ycf2
48	12	2	93253	ycf15-trnL-CAA_IGS
49	11	4	99369	rps7-trnV-GAC_IGS
50	13	2	99371	rps7-trnV-GAC_IGS
51	14	3	99986	rps7-trnV-GAC_IGS
52	12	2	108361	trnR-ACG-trnN-GUU_IGS
53	13	2	109178	trnN-GUU-ycf1_IGS
54	16	3	115410	ndhD
55	13	2	129332	ycf1-trnN-GUU_IGS
56	12	2	130151	trnN-GUU-trnR-ACG_IGS
57	14	3	138509	trnV-GAC-rps7_IGS
58	24	2	138780	trnV-GAC-rps7_IGS
59	11	4	139128	trnV-GAC-rps7_IGS
60	13	2	139140	trnV-GAC-rps7_IGS
61	12	2	145258	trnL-CAA-ycf15_IGS
62	18	3	147426	ycf2
63	21	3	149847	ycf2
64	21	3	149850	ycf2
