# Supplementary material for: Intergeneric Relationships within the Family Salicaceae s.l. Based on Plastid Phylogenomics
Source: Int J Mol Sci. 2019 Aug 2;20(15):3788. doi: 10.3390/ijms20153788 (PMC6696080; doi:10.3390/ijms20153788)
Supplement: Supplementary file 1 [file ijms-20-03788-s001.zip › Supplementary/Table S3.xlsx]

## Sheet: Sheet1
Table S3 The repeat sequences distributions in 24 Salicaceae s.l. plastid genomes.
Itoa orientalis
Length of the 1st repeat	Starting position of the 1st repeat	Direction	Length of the 2nd repeat	Starting position of the 2nd repeat	Distance between the repeats	Evalue	RegionA	RegionB
60	83269	P	60	83269	0	5.27e-27	rpl16-rps3_IGS	rpl16-rps3_IGS
63	117629	P	63	117629	-1	1.56e-26	ccsA-ndhD_IGS	ccsA-ndhD_IGS
63	44809	F	63	57644	-3	8.83e-23	ycf3-trnS-GGA_IGS	accD
58	44824	F	58	57659	-3	7.03e-20	ycf3-trnS-GGA_IGS	accD
49	38547	F	49	40771	-2	2.34e-16	psaB	psaA
46	121485	P	46	121485	-2	1.32e-14	ndhI	ndhI
48	44843	F	48	57678	-3	4.13e-14	ycf3-trnS-GGA_IGS	accD
41	38555	F	41	40779	-1	1.78e-13	psaB	psaA
42	99645	F	42	122679	-2	2.81e-12	rps7-trnV-GAC_IGS	ndhA_intron1
42	122679	P	42	142681	-2	2.81e-12	ndhA_intron1	trnV-GAC-rps7_IGS
32	56719	F	32	56735	0	3.8e-10	rbcL-accD_IGS	rbcL-accD_IGS
39	43590	F	39	99647	-3	5.72e-09	ycf3_intron1	rps7-trnV-GAC_IGS
39	43590	P	39	142682	-3	5.72e-09	ycf3_intron1	trnV-GAC-rps7_IGS
39	92255	P	39	150056	-3	5.72e-09	ycf2	ycf2
39	92273	P	39	150074	-3	5.72e-09	ycf2	ycf2
39	150056	F	39	150074	-3	5.72e-09	ycf2	ycf2
30	47015	R	30	47015	0	6.08e-09	trnL-UAA_intron1	trnL-UAA_intron1
32	30795	C	32	36098	-1	3.65e-08	trnE-UUC-trnT-GGU_IGS	psbZ-trnG-GCC_IGS
32	99655	F	32	122689	-1	3.65e-08	rps7-trnV-GAC_IGS	ndhA_intron1
32	122689	P	32	142681	-1	3.65e-08	ndhA_intron1	trnV-GAC-rps7_IGS
32	130018	P	32	130018	-2	1.7e-06	ycf1	ycf1
33	14926	P	33	14926	-3	1.4e-05	rps2-rpoC2_IGS	rps2-rpoC2_IGS
32	10296	R	32	65979	-3	5.09e-05	atpA-atpF_IGS	petL-petG_IGS
32	89841	P	32	152474	-3	5.09e-05	ycf2	ycf2
32	89862	P	32	152495	-3	5.09e-05	ycf2	ycf2
32	152474	F	32	152495	-3	5.09e-05	ycf2	ycf2
31	65979	F	31	65980	-3	0.000184	petL-petG_IGS	petL-petG_IGS
30	163	C	30	80999	-3	0.000666	trnH-GUG-psbA_IGS	rps8-rpl14_IGS
30	29811	P	30	109541	-3	0.000666	psbM-trnD-GUC_IGS	trnR-ACG-trnN-GUU_IGS
30	29811	F	30	132797	-3	0.000666	psbM-trnD-GUC_IGS	trnN-GUU-trnR-ACG_IGS
30	35138	P	30	44999	-3	0.000666	trnS-UGA	trnS-GGA
30	38571	F	30	40795	-3	0.000666	psaB	psaA
30	95717	F	30	95743	-3	0.000666	trnL-CAA-ndhB_IGS	trnL-CAA-ndhB_IGS
30	95717	P	30	146595	-3	0.000666	trnL-CAA-ndhB_IGS	ndhB-trnL-CAA_IGS
30	95743	P	30	146621	-3	0.000666	ndhB-trnL-CAA_IGS	ndhB-trnL-CAA_IGS
30	114639	P	30	123093	-3	0.000666	ndhF-trnL-UAG_IGS	ndhA_intron1
30	146597	F	30	146623	-3	0.000666	ndhB-trnL-CAA_IGS	ndhB-trnL-CAA_IGS
Salix interior
Length of the 1st repeat	Starting position of the 1st repeat	Direction	Length of the 2nd repeat	Starting position of the 2nd repeat	Distance between the repeats	Evalue	RegionA	RegionB
112	50600	P	112	76051	-2	1.43e-53	ndhC-trnV_IGS	psbN
89	50623	P	89	76051	-1	4.81e-42	ndhC-trnV_IGS	psbN
69	50643	P	69	76051	0	1.98e-32	ndhC-trnV_IGS	psbN
71	44302	F	71	59239	-3	1.91e-27	ycf3-trnS_IGS	accD
68	44310	F	68	59247	-3	1.07e-25	ycf3-trnS_IGS	accD
55	38158	F	55	40382	-2	7.1e-20	psaB	psaA
44	46091	F	44	46113	0	2.23e-17	trnT-trnL_IGS	trnT-trnL_IGS
49	38148	F	49	40372	-3	1.08e-14	psaB	psaA
42	100714	F	42	122151	-2	2.76e-12	ndhB-trnV_IGS	ndhA_intron1
42	122151	P	42	141844	-2	2.76e-12	ndhA_intron1	trnV-rps7_IGS
43	27470	P	43	27470	-3	2.97e-11	petN-psbM_IGS	petN-psbM_IGS
33	35702	R	33	35702	0	9.35e-11	psbZ-trnG_IGS	psbZ-trnG_IGS
39	38198	F	39	40422	-3	5.63e-09	psaB	psaA
39	43070	F	39	100716	-3	5.63e-09	ycf3_intron1	ndhB-trnV_IGS
39	43070	P	39	141845	-3	5.63e-09	ycf3_intron1	trnV-rps7_IGS
39	93676	P	39	148867	-3	5.63e-09	ycf2	ycf2
39	93694	P	39	148885	-3	5.63e-09	ycf2	ycf2
39	148867	F	39	148885	-3	5.63e-09	ycf2	ycf2
30	35698	R	30	35698	0	5.98e-09	psbZ-trnG_IGS	psbZ-trnG_IGS
32	100724	F	32	122161	-1	3.59e-08	ndhB-trnV_IGS	ndhA_intron1
32	122161	P	32	141844	-1	3.59e-08	ndhA_intron1	trnV-rps7_IGS
37	30350	P	37	30350	-3	7.66e-08	trnE-trnT_IGS	trnE-trnT_IGS
36	35698	F	36	35709	-3	2.82e-07	psbZ-trnG_IGS	psbZ-trnG_IGS
36	38186	F	36	40410	-3	2.82e-07	psaB	psaA
33	82574	R	33	82583	-2	4.44e-07	rps8-rpl14_IGS	rps8-rpl14_IGS
30	6566	P	30	44489	-1	5.39e-07	psbl-trnS_IGS	trnS-rps4_IGS
32	4575	R	32	4575	-2	1.67e-06	matK-trnQ_IGS	matK-trnQ_IGS
30	46557	F	30	46582	-2	2.34e-05	trnL_intron1	trnL_intron1
32	91262	P	32	151285	-3	5.01e-05	ycf2	ycf2
32	91283	P	32	151306	-3	5.01e-05	ycf2	ycf2
32	151285	F	32	151306	-3	5.01e-05	ycf2	ycf2
31	8466	F	31	8499	-3	0.000182	trnR-atpA_IGS	trnR-atpA_IGS
31	30369	F	31	30401	-3	0.000182	trnE-trnT_IGS	trnE-trnT_IGS
31	67378	C	31	86472	-3	0.000182	petL-petG_IGS	rps19-rpl2_IGS
31	67378	R	31	156097	-3	0.000182	petL-petG_IGS	rpl2-rps19_IGS
31	68947	F	31	68971	-3	0.000182	psaJ-rpl33_IGS	psaJ-rpl33_IGS
30	7989	F	30	35941	-3	0.000656	trnG-trnR_IGS	trnG-trnM_IGS
30	44350	F	30	59287	-3	0.000656	ycf3-trnS_IGS	accD
30	61143	F	30	61184	-3	0.000656	psaI-cemA_IGS	psaI-cemA_IGS
30	73713	F	30	73740	-3	0.000656	clpP-psbB_IGS	clpP-psbB_IGS
Abatia parviflora
Length of the 1st repeat	Starting position of the 1st repeat	Direction	Length of the 2nd repeat	Starting position of the 2nd repeat	Distance between the repeats	Evalue	RegionA	RegionB
125	31812	F	125	31874	0	3.8e-66	trnT-GGU-psbD_IGS	trnT-GGU-psbD_IGS
73	44916	F	73	57847	-1	1.69e-32	ycf3-trnS-GGA_IGS	accD
63	31812	F	63	31936	0	8.09e-29	trnT-GGU-psbD_IGS	trnT-GGU-psbD_IGS
60	44929	F	60	57860	0	5.18e-27	ycf3-trnS-GGA_IGS	accD
58	109585	P	58	109585	0	8.28e-26	trnR-ACG-trnN-GUU_IGS	trnR-ACG-trnN-GUU_IGS
58	109585	F	58	131579	0	8.28e-26	trnR-ACG-trnN-GUU_IGS	trnN-GUU-trnR-ACG_IGS
58	131579	P	58	131579	0	8.28e-26	trnN-GUU-trnR-ACG_IGS	trnN-GUU-trnR-ACG_IGS
49	38635	F	49	40859	-3	1.08e-14	psaB	psaA
46	28677	P	46	28677	-2	1.29e-14	petN-psbM_IGS	petN-psbM_IGS
39	65776	F	39	149393	0	2.28e-14	psbE-petL_IGS	ycf2
41	38643	F	41	40867	-2	1.05e-11	psaB	psaA
41	99721	F	41	121548	-2	1.05e-11	rps7-trnV-GAC_IGS	ndhA_intron1
41	121548	P	41	141460	-2	1.05e-11	ndhA_intron1	trnV-GAC-rps7_IGS
43	109157	P	43	109157	-3	2.96e-11	5S ribosomal RNA-trnR-ACG_IGS	5S ribosomal RNA-trnR-ACG_IGS
43	109157	F	43	132022	-3	2.96e-11	5S ribosomal RNA-trnR-ACG_IGS	trnR-ACG-5S ribosomal RNA_IGS
43	132022	P	43	132022	-3	2.96e-11	trnR-ACG-5S ribosomal RNA_IGS	trnR-ACG-5S ribosomal RNA_IGS
39	43716	F	39	99723	-3	5.62e-09	ycf3_intron1	rps7-trnV-GAC_IGS
39	43716	P	39	141460	-3	5.62e-09	ycf3_intron1	trnV-GAC-rps7_IGS
39	92442	P	39	148723	-3	5.62e-09	ycf2	ycf2
39	92460	P	39	148741	-3	5.62e-09	ycf2	ycf2
39	148723	F	39	148741	-3	5.62e-09	ycf2	ycf2
30	48028	F	30	48053	0	5.97e-09	trnF-GAA-ndhJ_IGS	trnF-GAA-ndhJ_IGS
30	59278	F	30	59308	0	5.97e-09	accD-psaI_IGS	accD-psaI_IGS
30	95061	P	30	95103	0	5.97e-09	ycf15-trnL-CAA_IGS	ycf15-trnL-CAA_IGS
30	95061	F	30	146089	0	5.97e-09	ycf15-trnL-CAA_IGS	trnL-CAA-ycf15_IGS
30	95103	F	30	146131	0	5.97e-09	ycf15-trnL-CAA_IGS	trnL-CAA-ycf15_IGS
30	146089	P	30	146131	0	5.97e-09	trnL-CAA-ycf15_IGS	trnL-CAA-ycf15_IGS
35	36445	R	35	36445	-2	3.12e-08	trnG-GCC-trnfM-CAU_IGS	trnG-GCC-trnfM-CAU_IGS
34	122257	P	34	122257	-2	1.18e-07	ndhA_intron1	ndhA_intron1
31	50654	P	31	50654	-1	1.39e-07	ndhC-trnV-UAC_IGS	ndhC-trnV-UAC_IGS
31	99731	F	31	121558	-1	1.39e-07	rps7-trnV-GAC_IGS	ndhA_intron1
31	121558	P	31	141460	-1	1.39e-07	ndhA_intron1	trnV-GAC-rps7_IGS
30	7198	P	30	45101	-1	5.37e-07	trnS-GCU	trnS-GGA-rps4_IGS
35	10299	P	35	10299	-3	1.03e-06	atpA-atpF_IGS	atpA-atpF_IGS
32	81278	R	32	81278	-2	1.67e-06	rps8-rpl14_IGS	rps8-rpl14_IGS
34	5289	C	34	41853	-3	3.77e-06	matK-trnQ-UUG_IGS	psaA-ycf3_IGS
33	7512	P	33	7521	-3	1.37e-05	trnS-GCU-trnG-UCC_IGS	trnS-GCU-trnG-UCC_IGS
30	7411	P	30	7411	-2	2.34e-05	trnS-GCU-trnG-UCC_IGS	trnS-GCU-trnG-UCC_IGS
30	47184	P	30	47184	-2	2.34e-05	trnL-UAA_intron1	trnL-UAA_intron1
30	52236	F	30	52261	-2	2.34e-05	trnV-UAC-trnM-CAU_IGS	trnV-UAC-trnM-CAU_IGS
30	114640	R	30	114640	-2	2.34e-05	ndhF-trnL-UAG_IGS	ndhF-trnL-UAG_IGS
32	5844	C	32	30808	-3	5e-05	matK-trnQ-UUG_IGS	trnE-UUC-trnT-GGU_IGS
30	5285	C	30	80641	-3	0.000654	matK-trnQ-UUG_IGS	rpl36-rps8_IGS
30	8305	P	30	96607	-3	0.000654	trnG-UCC_intron1	rpl2
30	8305	F	30	144585	-3	0.000654	trnG-UCC_intron1	ndhB_intron1
30	27645	R	30	27656	-3	0.000654	petN-psbM_IGS	petN-psbM_IGS
30	35170	P	30	45101	-3	0.000654	trnS-UGA	trnS-GGA-rps4_IGS
Dovyalis caffra
Length of the 1st repeat	Starting position of the 1st repeat	Direction	Length of the 2nd repeat	Starting position of the 2nd repeat	Distance between the repeats	Evalue	RegionA	RegionB
82	44581	F	82	56786	-1	7.13e-38	ycf3-trnS-GGA_IGS	accD
63	115258	P	63	115258	-1	1.5e-26	ccsA-ndhD_IGS	ccsA-ndhD_IGS
58	82338	P	58	82338	0	8.15e-26	rpl16-rps3_IGS	rpl16-rps3_IGS
46	28362	P	46	28362	0	1.37e-18	petN-psbM_IGS	petN-psbM_IGS
49	38344	F	49	40568	-3	1.06e-14	psaB	psaA
42	98665	F	42	120281	-2	2.71e-12	rps7-trnV-GAC_IGS	ndhA_intron1
42	120281	P	42	140068	-2	2.71e-12	ndhA_intron1	trnV-GAC-rps7_IGS
41	38352	F	41	40576	-2	1.03e-11	psaB	psaA
32	127602	P	32	127602	0	3.67e-10	ycf1	ycf1
39	43354	F	39	98667	-3	5.53e-09	ycf3_intron1	rps7-trnV-GAC_IGS
39	43354	P	39	140069	-3	5.53e-09	ycf3_intron1	trnV-GAC-rps7_IGS
39	91245	P	39	147473	-3	5.53e-09	ycf2	ycf2
39	91263	P	39	147491	-3	5.53e-09	ycf2	ycf2
39	147473	F	39	147491	-3	5.53e-09	ycf2	ycf2
30	27513	F	30	27532	0	5.87e-09	trnC-GCA-petN_IGS	trnC-GCA-petN_IGS
32	98675	F	32	120291	-1	3.52e-08	rps7-trnV-GAC_IGS	ndhA_intron1
32	120291	P	32	140068	-1	3.52e-08	ndhA_intron1	trnV-GAC-rps7_IGS
30	7108	P	30	44773	-1	5.29e-07	trnS-GCU	trnS-GGA-rps4_IGS
31	108528	F	31	108543	-2	6.15e-06	trnR-ACG-trnN-GUU_IGS	trnR-ACG-trnN-GUU_IGS
31	108528	P	31	130201	-2	6.15e-06	trnR-ACG-trnN-GUU_IGS	trnN-GUU-trnR-ACG_IGS
31	108543	P	31	130216	-2	6.15e-06	trnR-ACG-trnN-GUU_IGS	trnN-GUU-trnR-ACG_IGS
31	130201	F	31	130216	-2	6.15e-06	trnN-GUU-trnR-ACG_IGS	trnN-GUU-trnR-ACG_IGS
30	46874	R	30	46874	-2	2.3e-05	trnL-UAA_intron1	trnL-UAA_intron1
32	83203	F	32	83228	-3	4.92e-05	rpl22	rpl22
32	88831	P	32	149891	-3	4.92e-05	ycf2	ycf2
32	88852	P	32	149912	-3	4.92e-05	ycf2	ycf2
32	149891	F	32	149912	-3	4.92e-05	ycf2	ycf2
31	108543	C	31	130207	-3	0.000178	trnR-ACG-trnN-GUU_IGS	trnN-GUU-trnR-ACG_IGS
30	170	F	30	8725	-3	0.000644	trnH-GUG-psbA_IGS	trnG-UCC-trnR-UCU_IGS
30	7105	F	30	34986	-3	0.000644	trnS-GCU	trnS-UGA
30	8457	P	30	95556	-3	0.000644	trnG-UCC_intron1	ndhB_intron1
30	8457	F	30	143189	-3	0.000644	trnG-UCC_intron1	ndhB_intron1
30	46882	F	30	123103	-3	0.000644	trnL-UAA_intron1	ndhH-rps15_IGS
30	71375	F	30	108542	-3	0.000644	clpP-psbB_IGS	trnR-ACG-trnN-GUU_IGS
30	71375	P	30	130203	-3	0.000644	clpP-psbB_IGS	trnN-GUU-trnR-ACG_IGS
Casearia decandra Jacq.
Length of the 1st repeat	Starting position of the 1st repeat	Direction	Length of the 2nd repeat	Starting position of the 2nd repeat	Distance between the repeats	Evalue	RegionA	RegionB
75	92414	P	75	149164	-2	1.21e-31	ycf2	ycf2
75	92432	P	75	149182	-2	1.21e-31	ycf2	ycf2
75	149164	F	75	149182	-2	1.21e-31	ycf2	ycf2
62	149177	F	62	149195	0	3.25e-28	ycf2	ycf2
60	99975	F	60	100005	0	5.2e-27	rps7-trnV-GAC_IGS	rps7-trnV-GAC_IGS
60	99975	P	60	141606	0	5.2e-27	rps7-trnV-GAC_IGS	trnV-GAC-rps7_IGS
60	100005	P	60	141636	0	5.2e-27	rps7-trnV-GAC_IGS	trnV-GAC-rps7_IGS
60	141606	F	60	141636	0	5.2e-27	trnV-GAC-rps7_IGS	trnV-GAC-rps7_IGS
57	92414	P	57	149164	-2	4.78e-21	ycf2	ycf2
57	92450	P	57	149200	-2	4.78e-21	ycf2	ycf2
57	149164	F	57	149200	-2	4.78e-21	ycf2	ycf2
44	29494	P	44	29494	0	2.23e-17	petN-psbM_IGS	petN-psbM_IGS
44	149177	F	44	149213	0	2.23e-17	ycf2	ycf2
52	39204	F	52	41428	-3	2.03e-16	psaB	psaA
45	28421	P	45	28421	-1	7.54e-16	petN-psbM_IGS	petN-psbM_IGS
51	112559	P	51	129201	-3	7.67e-16	ycf1	ycf1
48	74890	P	48	74890	-2	8.86e-16	psbN	psbN
39	9506	P	39	9506	-1	2.68e-12	trnR-UCU-atpA_IGS	trnR-UCU-atpA_IGS
35	120	P	35	175	0	5.86e-12	trnH-GUG-psbA_IGS	trnH-GUG-psbA_IGS
44	112596	P	44	129171	-3	7.99e-12	ycf1	ycf1
41	39215	F	41	41439	-2	1.06e-11	psaB	psaA
43	112508	P	43	129263	-3	2.98e-11	ycf1	ycf1
42	99798	F	42	121808	-3	1.11e-10	rps7-trnV-GAC_IGS	ndhA_intron1
42	121808	P	42	141831	-3	1.11e-10	ndhA_intron1	trnV-GAC-rps7_IGS
39	92414	P	39	149164	-2	1.53e-10	ycf2	ycf2
39	92468	P	39	149218	-2	1.53e-10	ycf2	ycf2
39	149164	F	39	149218	-2	1.53e-10	ycf2	ycf2
41	112605	P	41	129165	-3	4.12e-10	ycf1	ycf1
37	44220	F	37	99802	-2	2.19e-09	ycf3_intron1	rps7-trnV-GAC_IGS
37	44220	P	37	141832	-2	2.19e-09	ycf3_intron1	trnV-GAC-rps7_IGS
30	31487	P	30	31487	0	6e-09	trnE-UUC-trnT-GGU_IGS	trnE-UUC-trnT-GGU_IGS
30	99975	F	30	100035	0	6e-09	rps7-trnV-GAC_IGS	rps7-trnV-GAC_IGS
30	99975	P	30	141606	0	6e-09	rps7-trnV-GAC_IGS	trnV-GAC-rps7_IGS
30	100035	P	30	141666	0	6e-09	rps7-trnV-GAC_IGS	trnV-GAC-rps7_IGS
30	141606	F	30	141666	0	6e-09	trnV-GAC-rps7_IGS	trnV-GAC-rps7_IGS
33	50719	R	33	50719	-2	4.45e-07	ndhC-trnV-UAC_IGS	ndhC-trnV-UAC_IGS
30	7931	P	30	45391	-1	5.4e-07	trnS-GCU	trnS-GGA-rps4_IGS
32	127528	P	32	127528	-2	1.67e-06	ycf1	ycf1
34	29484	P	34	29531	-3	3.79e-06	petN-psbM_IGS	petN-psbM_IGS
32	112523	P	32	129259	-3	5.02e-05	ycf1	ycf1
31	44226	F	31	121818	-3	0.000182	ycf3_intron1	ndhA_intron1
30	7928	F	30	35856	-3	0.000658	trnS-GCU	trnS-UGA
30	12721	F	30	12735	-3	0.000658	atpF-atpH_IGS	atpF-atpH_IGS
30	44218	F	30	121810	-3	0.000658	ycf3_intron1	ndhA_intron1
30	44230	F	30	99812	-3	0.000658	ycf3_intron1	rps7-trnV-GAC_IGS
30	44230	P	30	141829	-3	0.000658	ycf3_intron1	trnV-GAC-rps7_IGS
Homalium racemosum
Length of the 1st repeat	Starting position of the 1st repeat	Direction	Length of the 2nd repeat	Starting position of the 2nd repeat	Distance between the repeats	Evalue	RegionA	RegionB
82	46200	F	82	59137	0	2.96e-40	ycf3-trnS-GGA_IGS	accD
71	0	P	71	85747	0	1.24e-33	rps19-trnH_IGS	rpl22-rps19_IGS
46	29882	P	46	29882	0	1.4e-18	petN-psbM_IGS	petN-psbM_IGS
46	68540	P	46	68540	0	1.4e-18	psaJ-rpl33_IGS	psaJ-rpl33_IGS
49	39975	F	49	42199	-1	3.21e-18	psaB	psaA
41	39983	F	41	42207	0	1.43e-15	psaB	psaA
42	100832	F	42	122300	-2	2.78e-12	rps7-trnV-GAC_IGS	ndhA_intron1
42	122300	P	42	141905	-2	2.78e-12	ndhA_intron1	trnV-GAC-rps7_IGS
39	93450	P	39	149272	-3	5.66e-09	ycf2	ycf2
39	93468	P	39	149290	-3	5.66e-09	ycf2	ycf2
39	96804	P	39	96804	-3	5.66e-09	trnL-CAA-ndhB_IGS	trnL-CAA-ndhB_IGS
39	96804	F	39	145936	-3	5.66e-09	trnL-CAA-ndhB_IGS	ndhB-trnL-CAA_IGS
39	145936	P	39	145936	-3	5.66e-09	ndhB-trnL-CAA_IGS	ndhB-trnL-CAA_IGS
39	149272	F	39	149290	-3	5.66e-09	ycf2	ycf2
35	33122	R	35	33122	-2	3.14e-08	trnT-GGU-psbD_IGS	trnT-GGU-psbD_IGS
32	100842	F	32	122310	-1	3.61e-08	rps7-trnV-GAC_IGS	ndhA_intron1
32	122310	P	32	141905	-1	3.61e-08	ndhA_intron1	trnV-GAC-rps7_IGS
36	44983	F	36	100837	-3	2.83e-07	ycf3_intron1	rps7-trnV-GAC_IGS
36	44983	P	36	141906	-3	2.83e-07	ycf3_intron1	trnV-GAC-rps7_IGS
33	67687	F	33	67703	-2	4.46e-07	trnW-CCA-trnP-UGG_IGS	trnW-CCA-trnP-UGG_IGS
30	7697	P	30	46392	-1	5.41e-07	trnS-GCU	trnS-GGA-rps4_IGS
30	33414	F	30	33440	-1	5.41e-07	trnT-GGU-psbD_IGS	trnT-GGU-psbD_IGS
32	113075	F	32	129672	-2	1.68e-06	ycf1	ycf1
32	129672	P	32	129672	-2	1.68e-06	ycf1	ycf1
31	33107	R	31	33117	-2	6.29e-06	trnT-GGU-psbD_IGS	trnT-GGU-psbD_IGS
30	6266	F	30	6290	-2	2.35e-05	matK-trnQ-UUG_IGS	matK-trnQ-UUG_IGS
30	49311	F	30	49339	-2	2.35e-05	trnF-GAA-ndhJ_IGS	trnF-GAA-ndhJ_IGS
30	51957	F	30	51979	-2	2.35e-05	ndhC-trnV-UAC_IGS	ndhC-trnV-UAC_IGS
30	85917	F	30	85943	-2	2.35e-05	rpl22-rps19_IGS	rpl22-rps19_IGS
30	85917	P	30	156806	-2	2.35e-05	rpl22-rps19_IGS	rps19
32	4633	F	32	4655	-3	5.03e-05	matK-trnQ-UUG_IGS	matK-trnQ-UUG_IGS
32	91036	P	32	151690	-3	5.03e-05	ycf2	ycf2
32	91057	P	32	151711	-3	5.03e-05	ycf2	ycf2
32	151690	F	32	151711	-3	5.03e-05	ycf2	ycf2
31	37385	R	31	37506	-3	0.000182	psbZ-trnG-GCC_IGS	psbZ-trnG-GCC_IGS
31	52052	P	31	101215	-3	0.000182	ndhC-trnV-UAC_IGS	rps7-trnV-GAC_IGS
31	52052	F	31	141533	-3	0.000182	ndhC-trnV-UAC_IGS	trnV-GAC-rps7_IGS
30	7694	F	30	36596	-3	0.000659	trnS-GCU	trnS-UGA
30	9116	P	30	97728	-3	0.000659	trnG-UCC_intron1	ndhB_intron1
30	9116	F	30	145021	-3	0.000659	trnG-UCC_intron1	ndhB_intron1
30	60275	F	30	60300	-3	0.000659	accD-psaI_IGS	accD-psaI_IGS
Flacourtia inermis
Length of the 1st repeat	Starting position of the 1st repeat	Direction	Length of the 2nd repeat	Starting position of the 2nd repeat	Distance between the repeats	Evalue	RegionA	RegionB
82	44487	F	82	57144	0	2.91e-40	ycf3-trnS-GGA_IGS	accD
60	82507	P	60	82507	0	5.12e-27	rpl16-rps3_IGS	rpl16-rps3_IGS
46	28249	P	46	28249	0	1.37e-18	petN-psbM_IGS	petN-psbM_IGS
45	115569	P	45	115569	-1	7.42e-16	ccsA-ndhD_IGS	ccsA-ndhD_IGS
40	58510	F	40	58547	0	5.63e-15	accD-psaI_IGS	accD-psaI_IGS
38	66595	P	38	66595	0	9e-14	psaJ-rpl33_IGS	psaJ-rpl33_IGS
36	60175	P	36	60175	0	1.44e-12	ycf4-cemA_IGS	ycf4-cemA_IGS
42	98814	F	42	120557	-2	2.73e-12	rps7-trnV-GAC_IGS	ndhA_intron1
42	120557	P	42	140385	-2	2.73e-12	ndhA_intron1	trnV-GAC-rps7_IGS
44	38247	F	44	40471	-3	7.86e-12	psaB	psaA
32	127890	P	32	127890	0	3.69e-10	ycf1	ycf1
34	175	F	34	200	-1	2.35e-09	trnH-GUG-psbA_IGS	trnH-GUG-psbA_IGS
39	43281	F	39	98816	-3	5.55e-09	ycf3_intron1	rps7-trnV-GAC_IGS
39	43281	P	39	140386	-3	5.55e-09	ycf3_intron1	trnV-GAC-rps7_IGS
39	91393	P	39	147791	-3	5.55e-09	ycf2	ycf2
39	91411	P	39	147809	-3	5.55e-09	ycf2	ycf2
39	147791	F	39	147809	-3	5.55e-09	ycf2	ycf2
30	27453	F	30	27472	0	5.9e-09	trnC-GCA-petN_IGS	trnC-GCA-petN_IGS
32	98824	F	32	120567	-1	3.54e-08	rps7-trnV-GAC_IGS	ndhA_intron1
32	120567	P	32	140385	-1	3.54e-08	ndhA_intron1	trnV-GAC-rps7_IGS
37	7368	P	37	7368	-3	7.56e-08	trnS-GCU-trnG-UCC_IGS	trnS-GCU-trnG-UCC_IGS
30	7085	P	30	44679	-1	5.31e-07	trnS-GCU	trnS-GGA-rps4_IGS
30	100329	F	30	100343	-1	5.31e-07	rps7-trnV-GAC_IGS	rps7-trnV-GAC_IGS
30	100329	P	30	138868	-1	5.31e-07	rps7-trnV-GAC_IGS	trnV-GAC-rps7_IGS
30	100343	P	30	138882	-1	5.31e-07	rps7-trnV-GAC_IGS	trnV-GAC-rps7_IGS
30	138868	F	30	138882	-1	5.31e-07	trnV-GAC-rps7_IGS	trnV-GAC-rps7_IGS
30	41732	F	30	41756	-2	2.31e-05	psaA-ycf3_IGS	psaA-ycf3_IGS
32	83358	F	32	83383	-3	4.94e-05	rpl22	rpl22
32	88979	P	32	150209	-3	4.94e-05	ycf2	ycf2
32	89000	P	32	150230	-3	4.94e-05	ycf2	ycf2
32	150209	F	32	150230	-3	4.94e-05	ycf2	ycf2
31	10470	F	31	10471	-3	0.000179	atpA-atpF_IGS	atpA-atpF_IGS
30	7082	F	30	34871	-3	0.000647	trnS-GCU	trnS-UGA
30	11895	F	30	11918	-3	0.000647	atpF-atpH_IGS	atpF-atpH_IGS
Bennettiodendron leprosipes
Length of the 1st repeat	Starting position of the 1st repeat	Direction	Length of the 2nd repeat	Starting position of the 2nd repeat	Distance between the repeats	Evalue	RegionA	RegionB
82	46223	F	82	58535	-3	7.17e-34	ycf3-trnS-GGA_IGS	accD
60	84428	P	60	84428	0	5.27e-27	rpl16-rps3_IGS	rpl16-rps3_IGS
61	117634	P	61	117634	-1	2.41e-25	ccsA-ndhD_IGS	ccsA-ndhD_IGS
55	8020	F	55	8031	0	5.4e-24	trnS-GCU-trnG-UCC_IGS	trnS-GCU-trnG-UCC_IGS
53	43474	F	53	43498	0	8.64e-23	psaA-ycf3_IGS	psaA-ycf3_IGS
63	28504	F	63	28523	-3	8.83e-23	trnC-GCA-petN_IGS	trnC-GCA-petN_IGS
44	8020	F	44	8042	0	2.26e-17	trnS-GCU-trnG-UCC_IGS	trnS-GCU-trnG-UCC_IGS
43	28524	F	43	28543	0	9.06e-17	trnC-GCA-petN_IGS	trnC-GCA-petN_IGS
42	100764	F	42	122643	-2	2.81e-12	rps7-trnV-GAC_IGS	ndhA_intron1
42	122643	P	42	142697	-2	2.81e-12	ndhA_intron1	trnV-GAC-rps7_IGS
34	60009	F	34	60026	0	2.37e-11	accD-psaI_IGS	accD-psaI_IGS
43	28505	F	43	28543	-3	3.02e-11	trnC-GCA-petN_IGS	trnC-GCA-petN_IGS
33	8020	F	33	8053	0	9.5e-11	trnS-GCU-trnG-UCC_IGS	trnS-GCU-trnG-UCC_IGS
41	40052	F	41	42282	-3	4.17e-10	psaB	psaA
39	44986	F	39	100766	-3	5.72e-09	ycf3_intron1	rps7-trnV-GAC_IGS
39	44986	P	39	142698	-3	5.72e-09	ycf3_intron1	trnV-GAC-rps7_IGS
39	93342	P	39	150104	-3	5.72e-09	ycf2	ycf2
39	93360	P	39	150122	-3	5.72e-09	ycf2	ycf2
39	150104	F	39	150122	-3	5.72e-09	ycf2	ycf2
36	37589	R	36	37589	-2	8.42e-09	psbZ-trnG-GCC_IGS	psbZ-trnG-GCC_IGS
36	113489	F	36	129978	-2	8.42e-09	ycf1	ycf1
36	129978	P	36	129978	-2	8.42e-09	ycf1	ycf1
38	40044	F	38	42274	-3	2.11e-08	psaB	psaA
35	66274	R	35	66274	-2	3.18e-08	psbE-petL_IGS	psbE-petL_IGS
32	100774	F	32	122653	-1	3.65e-08	rps7-trnV-GAC_IGS	ndhA_intron1
32	122653	P	32	142697	-1	3.65e-08	ndhA_intron1	trnV-GAC-rps7_IGS
37	9675	F	37	9698	-3	7.78e-08	trnR-UCU-atpA_IGS	trnR-UCU-atpA_IGS
30	5533	F	30	5558	-1	5.47e-07	matK-trnQ-UUG_IGS	matK-trnQ-UUG_IGS
30	7720	P	30	46415	-1	5.47e-07	trnS-GCU	trnS-GGA-rps4_IGS
30	43473	F	30	43521	-1	5.47e-07	psaA-ycf3_IGS	psaA-ycf3_IGS
32	37450	P	32	37450	-2	1.7e-06	psbZ-trnG-GCC_IGS	psbZ-trnG-GCC_IGS
34	28524	R	34	28534	-3	3.84e-06	trnC-GCA-petN_IGS	trnC-GCA-petN_IGS
33	28525	R	33	28553	-3	1.4e-05	trnC-GCA-petN_IGS	trnC-GCA-petN_IGS
33	28544	R	33	28553	-3	1.4e-05	trnC-GCA-petN_IGS	trnC-GCA-petN_IGS
33	32233	P	33	32254	-3	1.4e-05	trnE-UUC-trnT-GGU_IGS	trnE-UUC-trnT-GGU_IGS
32	9646	C	32	64437	-3	5.09e-05	trnR-UCU-atpA_IGS	petA-psbJ_IGS
32	9692	R	32	9704	-3	5.09e-05	trnR-UCU-atpA_IGS	trnR-UCU-atpA_IGS
32	90928	P	32	152522	-3	5.09e-05	ycf2	ycf2
32	90949	P	32	152543	-3	5.09e-05	ycf2	ycf2
32	152522	F	32	152543	-3	5.09e-05	ycf2	ycf2
31	142	F	31	166	-3	0.000184	trnH-GUG-psbA_IGS	trnH-GUG-psbA_IGS
31	4847	F	31	4872	-3	0.000184	matK-trnQ-UUG_IGS	matK-trnQ-UUG_IGS
31	28856	P	31	28856	-3	0.000184	petN-psbM_IGS	petN-psbM_IGS
31	52454	F	31	52478	-3	0.000184	trnV-UAC_intron1	trnV-UAC_intron1
30	7717	F	30	36624	-3	0.000666	trnS-GCU	trnS-UGA
Casearia velutina
Length of the 1st repeat	Starting position of the 1st repeat	Direction	Length of the 2nd repeat	Starting position of the 2nd repeat	Distance between the repeats	Evalue	RegionA	RegionB
88	111734	P	88	128498	-2	2.46e-39	ycf1	ycf1
71	111751	P	71	128498	-1	2.62e-31	ycf1	ycf1
53	111769	P	53	128498	0	8.44e-23	ycf1	ycf1
51	53710	F	51	53761	0	1.35e-21	atpB-rbcL_IGS	atpB-rbcL_IGS
50	59747	P	50	59747	0	5.4e-21	ycf4-petA_IGS	ycf4-petA_IGS
46	27829	P	46	27829	0	1.38e-18	petN-psbM_IGS	petN-psbM_IGS
45	27216	P	45	27216	-1	7.46e-16	petN-psbM_IGS	petN-psbM_IGS
48	111682	P	48	128593	-2	8.77e-16	ycf1	ycf1
49	37805	F	49	40029	-3	1.07e-14	psaB	psaA
41	37813	F	41	40037	-2	1.04e-11	psaB	psaA
34	29930	P	34	29930	0	2.32e-11	trnE-UUC-trnT-GGU_IGS	trnE-UUC-trnT-GGU_IGS
40	8247	P	40	8247	-2	3.97e-11	trnR-UCU-atpA_IGS	trnR-UCU-atpA_IGS
42	99038	F	42	121071	-3	1.1e-10	rps7-trnV-GAC_IGS	ndhA_intron1
42	121071	P	42	141126	-3	1.1e-10	ndhA_intron1	trnV-GAC-rps7_IGS
39	42839	F	39	99040	-2	1.51e-10	ycf3_intron1	rps7-trnV-GAC_IGS
39	42839	P	39	141127	-2	1.51e-10	ycf3_intron1	trnV-GAC-rps7_IGS
32	6900	P	32	6900	0	3.71e-10	trnS-GCU-trnG-UCC_IGS	trnS-GCU-trnG-UCC_IGS
39	91733	P	39	148416	-3	5.59e-09	ycf2	ycf2
39	91751	P	39	148434	-3	5.59e-09	ycf2	ycf2
39	148416	F	39	148434	-3	5.59e-09	ycf2	ycf2
30	65737	F	30	65746	0	5.94e-09	trnW-CCA-trnP-UGG_IGS	trnW-CCA-trnP-UGG_IGS
37	6817	F	37	6819	-3	7.6e-08	trnS-GCU-trnG-UCC_IGS	trnS-GCU-trnG-UCC_IGS
30	6664	P	30	44193	-1	5.34e-07	trnS-GCU	trnS-GGA-rps4_IGS
30	6815	P	30	6817	-1	5.34e-07	trnS-GCU-trnG-UCC_IGS	trnS-GCU-trnG-UCC_IGS
30	6816	R	30	6817	-1	5.34e-07	trnS-GCU-trnG-UCC_IGS	trnS-GCU-trnG-UCC_IGS
30	6816	R	30	6819	-1	5.34e-07	trnS-GCU-trnG-UCC_IGS	trnS-GCU-trnG-UCC_IGS
30	51255	F	30	51264	-1	5.34e-07	trnV-UAC-trnM-CAU_IGS	trnV-UAC-trnM-CAU_IGS
32	99048	F	32	121081	-2	1.66e-06	rps7-trnV-GAC_IGS	ndhA_intron1
32	121081	P	32	141126	-2	1.66e-06	ndhA_intron1	trnV-GAC-rps7_IGS
34	76997	P	34	81604	-3	3.75e-06	petD	rpl16_intron1
31	6814	C	31	6815	-2	6.21e-06	trnS-GCU-trnG-UCC_IGS	trnS-GCU-trnG-UCC_IGS
30	6818	P	30	6818	-2	2.32e-05	trnS-GCU-trnG-UCC_IGS	trnS-GCU-trnG-UCC_IGS
30	64427	R	30	64427	-2	2.32e-05	psbE-petL_IGS	psbE-petL_IGS
30	124025	R	30	124025	-2	2.32e-05	ndhH-rps15_IGS	ndhH-rps15_IGS
31	6817	F	31	6821	-3	0.00018	trnS-GCU-trnG-UCC_IGS	trnS-GCU-trnG-UCC_IGS
31	7846	F	31	35566	-3	0.00018	trnG-UCC-trnR-UCU_IGS	trnG-GCC-trnfM-CAU_IGS
31	80523	P	31	80523	-3	0.00018	rps8-rpl14_IGS	rps8-rpl14_IGS
31	111644	P	31	128648	-3	0.00018	ycf1	ycf1
30	6661	F	30	34415	-3	0.000651	trnS-GCU	trnS-UGA
30	6817	C	30	6820	-3	0.000651	trnS-GCU-trnG-UCC_IGS	trnS-GCU-trnG-UCC_IGS
30	42851	F	30	99052	-3	0.000651	ycf3_intron1	rps7-trnV-GAC_IGS
30	42851	P	30	141124	-3	0.000651	ycf3_intron1	trnV-GAC-rps7_IGS
Azara serrata
Length of the 1st repeat	Starting position of the 1st repeat	Direction	Length of the 2nd repeat	Starting position of the 2nd repeat	Distance between the repeats	Evalue	RegionA	RegionB
82	44851	F	82	57996	-3	7.21e-34	ycf3-trnS-GGA_IGS	accD
65	110064	P	65	110064	-3	6.11e-24	trnR-ACG-trnN-GUU_IGS	trnR-ACG-trnN-GUU_IGS
65	110064	F	65	133236	-3	6.11e-24	trnR-ACG-trnN-GUU_IGS	trnN-GUU-trnR-ACG_IGS
65	133236	P	65	133236	-3	6.11e-24	trnN-GUU-trnR-ACG_IGS	trnN-GUU-trnR-ACG_IGS
54	30779	R	54	30779	0	2.17e-23	trnE-UUC-trnT-GGU_IGS	trnE-UUC-trnT-GGU_IGS
54	66013	P	54	92079	0	2.17e-23	psbE-petL_IGS	ycf2
54	66013	F	54	151232	0	2.17e-23	psbE-petL_IGS	ycf2
54	115442	F	54	115460	0	2.17e-23	ndhF-trnL-UAG_IGS	ndhF-trnL-UAG_IGS
50	30774	R	50	30774	0	5.56e-21	trnE-UUC-trnT-GGU_IGS	trnE-UUC-trnT-GGU_IGS
46	28353	P	46	28353	0	1.42e-18	petN-psbM_IGS	petN-psbM_IGS
45	30774	F	45	30788	0	5.69e-18	trnE-UUC-trnT-GGU_IGS	trnE-UUC-trnT-GGU_IGS
49	38576	F	49	40800	-2	2.35e-16	psaB	psaA
40	30793	R	40	30793	0	5.83e-15	trnE-UUC-trnT-GGU_IGS	trnE-UUC-trnT-GGU_IGS
39	29749	R	39	29749	0	2.33e-14	psbM-trnD-GUC_IGS	psbM-trnD-GUC_IGS
41	38584	F	41	40808	-1	1.79e-13	psaB	psaA
40	29751	F	40	29755	-1	7e-13	psbM-trnD-GUC_IGS	psbM-trnD-GUC_IGS
43	29749	R	43	29749	-2	7.4e-13	psbM-trnD-GUC_IGS	psbM-trnD-GUC_IGS
36	30774	R	36	30774	0	1.49e-12	trnE-UUC-trnT-GGU_IGS	trnE-UUC-trnT-GGU_IGS
36	115442	F	36	115478	0	1.49e-12	ndhF-trnL-UAG_IGS	ndhF-trnL-UAG_IGS
39	44894	F	39	58039	-1	2.73e-12	ycf3-trnS-GGA_IGS	accD
42	100147	F	42	123181	-2	2.82e-12	rps7-trnV-GAC_IGS	ndhA_intron1
42	123181	P	42	143176	-2	2.82e-12	ndhA_intron1	trnV-GAC-rps7_IGS
34	29751	P	34	29751	0	2.39e-11	psbM-trnD-GUC_IGS	psbM-trnD-GUC_IGS
34	29751	C	34	29752	0	2.39e-11	psbM-trnD-GUC_IGS	psbM-trnD-GUC_IGS
34	29752	P	34	29752	0	2.39e-11	psbM-trnD-GUC_IGS	psbM-trnD-GUC_IGS
43	109630	P	43	109630	-3	3.04e-11	5S ribosomal RNA-trnR-ACG_IGS	5S ribosomal RNA-trnR-ACG_IGS
43	109630	F	43	133692	-3	3.04e-11	5S ribosomal RNA-trnR-ACG_IGS	trnR-ACG-5S ribosomal RNA_IGS
43	133692	P	43	133692	-3	3.04e-11	trnR-ACG-5S ribosomal RNA_IGS	trnR-ACG-5S ribosomal RNA_IGS
33	29751	R	33	29751	0	9.55e-11	psbM-trnD-GUC_IGS	psbM-trnD-GUC_IGS
33	29751	F	33	29753	0	9.55e-11	psbM-trnD-GUC_IGS	psbM-trnD-GUC_IGS
33	29753	R	33	29753	0	9.55e-11	psbM-trnD-GUC_IGS	psbM-trnD-GUC_IGS
32	15112	F	32	15129	0	3.82e-10	rps2-rpoC2_IGS	rps2-rpoC2_IGS
32	29751	P	32	29751	0	3.82e-10	psbM-trnD-GUC_IGS	psbM-trnD-GUC_IGS
32	29751	C	32	29754	0	3.82e-10	psbM-trnD-GUC_IGS	psbM-trnD-GUC_IGS
32	29754	P	32	29754	0	3.82e-10	psbM-trnD-GUC_IGS	psbM-trnD-GUC_IGS
32	63842	P	32	63842	0	3.82e-10	petA-psbJ_IGS	petA-psbJ_IGS
41	70566	P	41	70566	-3	4.2e-10	rpl20-clpP_IGS	rpl20-clpP_IGS
38	100519	R	38	100519	-2	5.9e-10	rps7-trnV-GAC_IGS	rps7-trnV-GAC_IGS
38	100519	C	38	142808	-2	5.9e-10	rps7-trnV-GAC_IGS	trnV-GAC-rps7_IGS
38	142808	R	38	142808	-2	5.9e-10	trnV-GAC-rps7_IGS	trnV-GAC-rps7_IGS
31	29751	R	31	29751	0	1.53e-09	psbM-trnD-GUC_IGS	psbM-trnD-GUC_IGS
31	30774	F	31	30802	0	1.53e-09	trnE-UUC-trnT-GGU_IGS	trnE-UUC-trnT-GGU_IGS
37	29753	R	37	29753	-2	2.24e-09	psbM-trnD-GUC_IGS	psbM-trnD-GUC_IGS
39	43614	F	39	100149	-3	5.75e-09	ycf3_intron1	rps7-trnV-GAC_IGS
39	43614	P	39	143177	-3	5.75e-09	ycf3_intron1	trnV-GAC-rps7_IGS
39	92746	P	39	150562	-3	5.75e-09	ycf2	ycf2
39	92764	P	39	150580	-3	5.75e-09	ycf2	ycf2
39	150562	F	39	150580	-3	5.75e-09	ycf2	ycf2
Bennettiodendron brevipes
Length of the 1st repeat	Starting position of the 1st repeat	Direction	Length of the 2nd repeat	Starting position of the 2nd repeat	Distance between the repeats	Evalue	RegionA	RegionB
82	45884	F	82	58992	-3	7.23e-34	ycf3-trnS-GGA_IGS	accD
60	85125	P	60	85125	0	5.32e-27	rpl16-rps3_IGS	rpl16-rps3_IGS
61	118323	P	61	118323	-1	2.43e-25	ccsA-ndhD_IGS	ccsA-ndhD_IGS
44	76279	P	44	76279	-2	1.95e-13	psbT-psbN_IGS	psbT-psbN_IGS
42	101519	F	42	123328	-2	2.83e-12	rps7-trnV-GAC_IGS	ndhA_intron1
42	123328	P	42	143376	-2	2.83e-12	ndhA_intron1	trnV-GAC-rps7_IGS
44	28227	F	44	28246	-3	8.17e-12	trnC-GCA-petN_IGS	trnC-GCA-petN_IGS
34	60466	F	34	60483	0	2.4e-11	accD-psaI_IGS	accD-psaI_IGS
41	39737	F	41	41967	-3	4.21e-10	psaB	psaA
39	44646	F	39	101521	-3	5.78e-09	ycf3_intron1	rps7-trnV-GAC_IGS
39	44646	P	39	143377	-3	5.78e-09	ycf3_intron1	trnV-GAC-rps7_IGS
39	94097	P	39	150783	-3	5.78e-09	ycf2	ycf2
39	94115	P	39	150801	-3	5.78e-09	ycf2	ycf2
39	150783	F	39	150801	-3	5.78e-09	ycf2	ycf2
36	37279	R	36	37279	-2	8.49e-09	psbZ-trnG-GCC_IGS	psbZ-trnG-GCC_IGS
36	130664	P	36	130664	-2	8.49e-09	ycf1	ycf1
38	39729	F	38	41959	-3	2.13e-08	psaB	psaA
35	67000	R	35	67000	-2	3.21e-08	psbE-petL_IGS	psbE-petL_IGS
32	101529	F	32	123338	-1	3.68e-08	rps7-trnV-GAC_IGS	ndhA_intron1
32	123338	P	32	143376	-1	3.68e-08	ndhA_intron1	trnV-GAC-rps7_IGS
31	28560	P	31	28560	-1	1.43e-07	petN-psbM_IGS	petN-psbM_IGS
30	5514	F	30	5539	-1	5.52e-07	matK-trnQ-UUG_IGS	matK-trnQ-UUG_IGS
30	7694	P	30	46076	-1	5.52e-07	trnS-GCU	trnS-GGA
30	43158	F	30	43182	-1	5.52e-07	psaA-ycf3_IGS	psaA-ycf3_IGS
32	37140	P	32	37140	-2	1.71e-06	psbZ-trnG-GCC_IGS	psbZ-trnG-GCC_IGS
33	28248	R	33	28257	-3	1.41e-05	trnC-GCA-petN_IGS	trnC-GCA-petN_IGS
33	31928	P	33	31949	-3	1.41e-05	trnE-UUC-trnT-GGU_IGS	trnE-UUC-trnT-GGU_IGS
32	9630	F	32	9653	-3	5.14e-05	trnR-UCU-atpA_IGS	trnR-UCU-atpA_IGS
32	91683	P	32	153201	-3	5.14e-05	ycf2	ycf2
32	91704	P	32	153222	-3	5.14e-05	ycf2	ycf2
32	153201	F	32	153222	-3	5.14e-05	ycf2	ycf2
31	142	F	31	166	-3	0.000186	trnH-GUG-psbA_IGS	trnH-GUG-psbA_IGS
31	4828	F	31	4853	-3	0.000186	matK-trnQ-UUG_IGS	matK-trnQ-UUG_IGS
31	12667	P	31	31959	-3	0.000186	atpF-atpH_IGS	trnE-UUC-trnT-GGU_IGS
31	52881	F	31	52905	-3	0.000186	trnV-UAC_intron1	trnV-UAC_intron1
31	55755	F	31	55779	-3	0.000186	atpB-rbcL_IGS	atpB-rbcL_IGS
30	7691	F	30	36314	-3	0.000673	trnS-GCU	trnS-UGA
30	9644	R	30	9654	-3	0.000673	trnR-UCU-atpA_IGS	trnR-UCU-atpA_IGS
30	102427	F	30	102442	-3	0.000673	rps7-trnV-GAC_IGS	rps7-trnV-GAC_IGS
30	102427	P	30	142465	-3	0.000673	rps7-trnV-GAC_IGS	trnV-GAC-rps7_IGS
30	102442	P	30	142480	-3	0.000673	rps7-trnV-GAC_IGS	trnV-GAC-rps7_IGS
30	142465	F	30	142480	-3	0.000673	trnV-GAC-rps7_IGS	trnV-GAC-rps7_IGS
Flacourtia rukam
Length of the 1st repeat	Starting position of the 1st repeat	Direction	Length of the 2nd repeat	Starting position of the 2nd repeat	Distance between the repeats	Evalue	RegionA	RegionB
82	44506	F	82	57141	0	2.91e-40	ycf3-trnS-GGA_IGS	accD
46	28238	P	46	28238	0	1.37e-18	petN-psbM_IGS	petN-psbM_IGS
45	115673	P	45	115673	-1	7.42e-16	ccsA-ndhD_IGS	ccsA-ndhD_IGS
42	98919	F	42	120666	-2	2.73e-12	rps7-trnV-GAC_IGS	ndhA_intron1
42	120666	P	42	140475	-2	2.73e-12	ndhA_intron1	trnV-GAC-rps7_IGS
41	38257	F	41	40481	-2	1.04e-11	psaB	psaA
32	127998	P	32	127998	0	3.69e-10	ycf1	ycf1
39	43272	F	39	98921	-3	5.56e-09	ycf3_intron1	rps7-trnV-GAC_IGS
39	43272	P	39	140476	-3	5.56e-09	ycf3_intron1	trnV-GAC-rps7_IGS
39	91498	P	39	147881	-3	5.56e-09	ycf2	ycf2
39	91516	P	39	147899	-3	5.56e-09	ycf2	ycf2
39	147881	F	39	147899	-3	5.56e-09	ycf2	ycf2
32	98929	F	32	120676	-1	3.54e-08	rps7-trnV-GAC_IGS	ndhA_intron1
32	120676	P	32	140475	-1	3.54e-08	ndhA_intron1	trnV-GAC-rps7_IGS
33	10452	F	33	10453	-2	4.38e-07	atpA-atpF_IGS	atpA-atpF_IGS
30	7046	P	30	44698	-1	5.31e-07	trnS-GCU	trnS-GGA-rps4_IGS
30	56451	R	30	56452	-1	5.31e-07	rbcL-accD_IGS	rbcL-accD_IGS
34	7360	R	34	7364	-3	3.73e-06	trnS-GCU-trnG-UCC_IGS	trnS-GCU-trnG-UCC_IGS
31	80358	R	31	80358	-2	6.18e-06	rps8-rpl14_IGS	rps8-rpl14_IGS
33	172	R	33	5251	-3	1.36e-05	trnH-GUG-psbA_IGS	matK-trnQ-UUG_IGS
30	56445	R	30	56445	-2	2.31e-05	rbcL-accD_IGS	rbcL-accD_IGS
32	10452	F	32	10454	-3	4.94e-05	atpA-atpF_IGS	atpA-atpF_IGS
32	89084	P	32	150299	-3	4.94e-05	ycf2	ycf2
32	89105	P	32	150320	-3	4.94e-05	ycf2	ycf2
32	150299	F	32	150320	-3	4.94e-05	ycf2	ycf2
31	15247	P	31	15247	-3	0.000179	rps2-rpoC2_IGS	rps2-rpoC2_IGS
31	56456	C	31	65875	-3	0.000179	rbcL-accD_IGS	trnW-CCA-trnP-UGG_IGS
30	7043	F	30	34863	-3	0.000647	trnS-GCU	trnS-UGA
30	50498	R	30	69842	-3	0.000647	ndhC-trnV-UAC_IGS	rpl20-rps12_IGS
30	80474	F	30	80496	-3	0.000647	rps8-rpl14_IGS	rps8-rpl14_IGS
Scolopia chinensis
Length of the 1st repeat	Starting position of the 1st repeat	Direction	Length of the 2nd repeat	Starting position of the 2nd repeat	Distance between the repeats	Evalue	RegionA	RegionB
82	45112	F	82	57746	0	2.98e-40	ycf3-trnS-GGA_IGS	accD
60	84293	P	60	157232	0	5.23e-27	rpl22-rps19_IGS	rps19-trnH_IGS
57	115557	F	57	115613	0	3.35e-25	ndhF-trnL-UAG_IGS	ndhF-trnL-UAG_IGS
56	63618	F	56	63673	0	1.34e-24	petA-psbJ_IGS	petA-psbJ_IGS
44	28939	P	44	28939	0	2.25e-17	petN-psbM_IGS	petN-psbM_IGS
45	117401	P	45	117401	-1	7.59e-16	ccsA-ndhD_IGS	ccsA-ndhD_IGS
49	38899	F	49	41123	-3	1.09e-14	psaB	psaA
42	99343	F	42	122386	-2	2.79e-12	rps7-trnV-GAC_IGS	ndhA_intron1
42	122386	P	42	142161	-2	2.79e-12	ndhA_intron1	trnV-GAC-rps7_IGS
41	38907	F	41	41131	-2	1.06e-11	psaB	psaA
39	43905	F	39	99345	-3	5.68e-09	ycf3_intron1	rps7-trnV-GAC_IGS
39	43905	P	39	142162	-3	5.68e-09	ycf3_intron1	trnV-GAC-rps7_IGS
39	91929	P	39	149560	-3	5.68e-09	ycf2	ycf2
39	91947	P	39	149578	-3	5.68e-09	ycf2	ycf2
39	149560	F	39	149578	-3	5.68e-09	ycf2	ycf2
32	99353	F	32	122396	-1	3.62e-08	rps7-trnV-GAC_IGS	ndhA_intron1
32	122396	P	32	142161	-1	3.62e-08	ndhA_intron1	trnV-GAC-rps7_IGS
30	7251	P	30	45304	-1	5.43e-07	trnS-GCU	trnS-GGA-rps4_IGS
30	15378	P	30	70574	-1	5.43e-07	rps2-rpoC2_IGS	clpP-intron2
30	27579	F	30	27598	-1	5.43e-07	trnC-GCA-petN_IGS	trnC-GCA-petN_IGS
32	111830	F	32	129684	-2	1.68e-06	ycf1	ycf1
32	129684	P	32	129684	-2	1.68e-06	ycf1	ycf1
34	57056	R	34	57064	-3	3.81e-06	rbcL-accD_IGS	rbcL-accD_IGS
31	57096	R	31	57096	-2	6.31e-06	rbcL-accD_IGS	rbcL-accD_IGS
30	31986	F	30	31999	-2	2.36e-05	trnT-GGU-psbD_IGS	trnT-GGU-psbD_IGS
32	83924	F	32	83949	-3	5.05e-05	rpl22	rpl22
32	89521	P	32	151972	-3	5.05e-05	ycf2	ycf2
32	89542	P	32	151993	-3	5.05e-05	ycf2	ycf2
32	151972	F	32	151993	-3	5.05e-05	ycf2	ycf2
30	7248	F	30	35475	-3	0.000662	trnS-GCU	trnS-UGA
30	36322	P	30	36330	-3	0.000662	psbZ-trnG-GCC_IGS	psbZ-trnG-GCC_IGS
Carrierea calycina
Length of the 1st repeat	Starting position of the 1st repeat	Direction	Length of the 2nd repeat	Starting position of the 2nd repeat	Distance between the repeats	Evalue	RegionA	RegionB
77	44810	F	77	57700	-3	6.08e-31	ycf3-trnS-GGA_IGS	accD
60	44827	F	60	57717	-2	8.42e-23	ycf3-trnS-GGA_IGS	accD
49	38538	F	49	40762	-2	2.35e-16	psaB	psaA
42	3693	F	42	3714	0	3.63e-16	trnK-UUU-matK_IGS	matK-trnQ-UUG_IGS	trnK-UUU_intron1	trnK-UUU-matK_IGS	matK-trnQ-UUG_IGS	trnK-UUU_intron1
49	83456	P	49	83456	-3	1.1e-14	rpl16-rps3_IGS	rpl16-rps3_IGS
46	121688	P	46	121688	-2	1.32e-14	ndhI	ndhI
39	67180	F	39	67199	0	2.33e-14	trnP-UGG-psaJ_IGS	trnP-UGG-psaJ_IGS
41	38546	F	41	40770	-1	1.79e-13	psaB	psaA
42	99808	F	42	122882	-2	2.82e-12	rps7-trnV-GAC_IGS	ndhA_intron1
42	122882	P	42	142896	-2	2.82e-12	ndhA_intron1	trnV-GAC-rps7_IGS
32	109736	F	32	109752	0	3.81e-10	trnR-ACG-trnN-GUU_IGS	trnR-ACG-trnN-GUU_IGS
32	109736	P	32	132962	0	3.81e-10	trnR-ACG-trnN-GUU_IGS	trnN-GUU-trnR-ACG_IGS
32	109752	P	32	132978	0	3.81e-10	trnR-ACG-trnN-GUU_IGS	trnN-GUU-trnR-ACG_IGS
32	132962	F	32	132978	0	3.81e-10	trnN-GUU-trnR-ACG_IGS	trnN-GUU-trnR-ACG_IGS
31	29834	R	31	29834	0	1.52e-09	psbM-trnD-GUC_IGS	psbM-trnD-GUC_IGS
34	6844	F	34	6868	-1	2.43e-09	psbI-trnS-GCU_IGS	psbI-trnS-GCU_IGS
39	43577	F	39	99810	-3	5.74e-09	ycf3_intron1	rps7-trnV-GAC_IGS
39	43577	P	39	142897	-3	5.74e-09	ycf3_intron1	trnV-GAC-rps7_IGS
39	92428	P	39	150261	-3	5.74e-09	ycf2	ycf2
39	92446	P	39	150279	-3	5.74e-09	ycf2	ycf2
39	150261	F	39	150279	-3	5.74e-09	ycf2	ycf2
36	29813	R	36	29813	-2	8.44e-09	psbM-trnD-GUC_IGS	psbM-trnD-GUC_IGS
32	99818	F	32	122892	-1	3.66e-08	rps7-trnV-GAC_IGS	ndhA_intron1
32	122892	P	32	142896	-1	3.66e-08	ndhA_intron1	trnV-GAC-rps7_IGS
30	6955	P	30	44997	-1	5.49e-07	trnS-GCU	trnS-GGA-rps4_IGS
32	112476	F	32	130238	-2	1.7e-06	ycf1	ycf1
32	130238	P	32	130238	-2	1.7e-06	ycf1	ycf1
34	115368	P	34	115378	-3	3.85e-06	ndhF-trnL-UAG_IGS	ndhF-trnL-UAG_IGS
33	119618	F	33	119620	-3	1.4e-05	ndhD-psaC_IGS	ndhD-psaC_IGS
30	10302	F	30	10303	-2	2.39e-05	atpA-atpF_IGS	atpA-atpF_IGS
32	29847	C	32	100158	-3	5.1e-05	psbM-trnD-GUC_IGS	rps7-trnV-GAC_IGS
32	29847	R	32	142556	-3	5.1e-05	psbM-trnD-GUC_IGS	trnV-GAC-rps7_IGS
32	90014	P	32	152679	-3	5.1e-05	ycf2	ycf2
32	90035	P	32	152700	-3	5.1e-05	ycf2	ycf2
32	152679	F	32	152700	-3	5.1e-05	ycf2	ycf2
31	109747	F	31	132973	-3	0.000185	trnR-ACG-trnN-GUU_IGS	trnN-GUU-trnR-ACG_IGS
31	128777	F	31	129098	-3	0.000185	ycf1	ycf1
30	6952	F	30	35114	-3	0.000668	trnS-GCU	trnS-UGA
30	38562	F	30	40786	-3	0.000668	psaB	psaA
Poliothyrsis sinensis
Length of the 1st repeat	Starting position of the 1st repeat	Direction	Length of the 2nd repeat	Starting position of the 2nd repeat	Distance between the repeats	Evalue	RegionA	RegionB
120	112368	P	120	128916	0	3.91e-63	ycf1-ndhF_IGS	ndhF	ycf1
77	44982	F	77	57905	-3	5.97e-31	ycf3-trnS-GGA_IGS	accD
62	128974	F	62	129035	0	3.25e-28	ycf1	ycf1
53	83577	P	53	83577	-1	1.35e-20	rpl16-rps3_IGS	rpl16-rps3_IGS
53	116560	P	53	116560	-1	1.35e-20	ccsA-ndhD_IGS	ccsA-ndhD_IGS
50	90119	P	50	151275	-2	6e-17	ycf2	ycf2
50	90140	P	50	151296	-2	6e-17	ycf2	ycf2
50	151275	F	50	151296	-2	6e-17	ycf2	ycf2
49	38704	F	49	40928	-2	2.31e-16	psaB	psaA
41	38712	F	41	40936	-1	1.76e-13	psaB	psaA
44	74860	P	44	74860	-2	1.9e-13	psbT-psbN_IGS	psbT-psbN_IGS
42	99770	F	42	121670	-3	1.11e-10	rps7-trnV-GAC_IGS	ndhA_intron1
42	121670	P	42	141653	-3	1.11e-10	ndhA_intron1	trnV-GAC-rps7_IGS
32	116555	P	32	116613	0	3.74e-10	ccsA-ndhD_IGS	ccsA-ndhD_IGS
35	90134	P	35	151275	-1	6.14e-10	ycf2	ycf2
35	90155	P	35	151296	-1	6.14e-10	ycf2	ycf2
39	92554	P	39	148854	-3	5.64e-09	ycf2	ycf2
39	92572	P	39	148872	-3	5.64e-09	ycf2	ycf2
39	148854	F	39	148872	-3	5.64e-09	ycf2	ycf2
30	83543	P	30	83607	0	5.99e-09	rpl16-rps3_IGS	rpl16-rps3_IGS
32	56980	F	32	56996	-1	3.59e-08	rbcL-accD_IGS	rbcL-accD_IGS
30	6915	P	30	45169	-1	5.39e-07	trnS-GCU	trnS-GGA-rps4_IGS
30	12659	F	30	12685	-1	5.39e-07	atpH-atpI_IGS	atpH-atpI_IGS
32	99780	F	32	121680	-2	1.67e-06	rps7-trnV-GAC_IGS	ndhA_intron1
32	112384	F	32	128988	-2	1.67e-06	ycf1	ycf1
32	112384	F	32	129049	-2	1.67e-06	ycf1	ycf1
32	121680	P	32	141653	-2	1.67e-06	ndhA_intron1	trnV-GAC-rps7_IGS
32	128988	P	32	128988	-2	1.67e-06	ycf1	ycf1
32	128988	P	32	129049	-2	1.67e-06	ycf1	ycf1
32	129049	P	32	129049	-2	1.67e-06	ycf1	ycf1
34	8532	P	34	8537	-3	3.78e-06	trnS-GCU-trnR-UCU_IGS	trnS-GCU-trnR-UCU_IGS
34	118381	F	34	118383	-3	3.78e-06	ndhD-psaC_IGS	ndhD-psaC_IGS
31	7081	R	31	7081	-2	6.27e-06	trnS-GCU-trnR-UCU_IGS	trnS-GCU-trnR-UCU_IGS
31	65562	R	31	65562	-2	6.27e-06	psbE-petL_IGS	psbE-petL_IGS
31	90117	P	31	151275	-2	6.27e-06	ycf2	ycf2
31	90159	P	31	151317	-2	6.27e-06	ycf2	ycf2
31	151275	F	31	151317	-2	6.27e-06	ycf2	ycf2
33	83583	F	33	83584	-3	1.38e-05	rpl16-rps3_IGS	rpl16-rps3_IGS
30	6912	F	30	35309	-3	0.000656	trnS-GCU	trnS-UGA
30	15231	F	30	70930	-3	0.000656	rps2-rpoC2_IGS	clpP-intron2
30	16552	F	30	16573	-3	0.000656	rpoC2	rpoC2
30	38728	F	30	40952	-3	0.000656	psaB	psaA
30	72565	F	30	72592	-3	0.000656	clpP-psbB_IGS	clpP-psbB_IGS
30	116584	F	30	116611	-3	0.000656	ccsA-ndhD_IGS	ccsA-ndhD_IGS
Olmediella betschleriana
Length of the 1st repeat	Starting position of the 1st repeat	Direction	Length of the 2nd repeat	Starting position of the 2nd repeat	Distance between the repeats	Evalue	RegionA	RegionB
82	45656	F	82	58644	-2	8.99e-36	ycf3-trnS-GGA_IGS	accD
66	1626	P	66	1626	0	1.29e-30	psbA-trnK-UUU_IGS	psbA-trnK-UUU_IGS
61	117773	P	61	117773	-1	2.42e-25	ccsA-ndhD_IGS	ccsA-ndhD_IGS
46	43164	F	46	43186	0	1.42e-18	psaA-ycf3_IGS	psaA-ycf3_IGS
49	39521	F	49	41745	-3	1.1e-14	psaB	psaA
38	119597	R	38	119597	0	9.31e-14	ndhD-psaC_IGS	ndhD-psaC_IGS
44	75683	P	44	75683	-2	1.94e-13	psbT-psbN_IGS	psbT-psbN_IGS
39	7914	F	39	7933	-1	2.72e-12	trnS-GCU-trnG-UCC_IGS	trnS-GCU-trnG-UCC_IGS
42	100905	F	42	122892	-2	2.82e-12	rps7-trnV-GAC_IGS	ndhA_intron1
42	122892	P	42	143004	-2	2.82e-12	ndhA_intron1	trnV-GAC-rps7_IGS
41	39529	F	41	41753	-2	1.07e-11	psaB	psaA
32	28415	P	32	28453	0	3.81e-10	petN-psbM_IGS	petN-psbM_IGS
32	81695	F	32	81711	0	3.81e-10	rpl36-rps8_IGS	rpl36-rps8_IGS
32	130246	P	32	130246	0	3.81e-10	ycf1	ycf1
37	119596	R	37	119596	-2	2.23e-09	ndhD-psaC_IGS	ndhD-psaC_IGS
39	28066	F	39	28085	-3	5.74e-09	trnC-GCA-petN_IGS	trnC-GCA-petN_IGS
39	44432	F	39	100907	-3	5.74e-09	ycf3_intron1	rps7-trnV-GAC_IGS
39	44432	P	39	143005	-3	5.74e-09	ycf3_intron1	trnV-GAC-rps7_IGS
39	93484	P	39	150410	-3	5.74e-09	ycf2	ycf2
39	93502	P	39	150428	-3	5.74e-09	ycf2	ycf2
39	150410	F	39	150428	-3	5.74e-09	ycf2	ycf2
30	4995	F	30	5020	0	6.1e-09	matK-trnQ-UUG_IGS	matK-trnQ-UUG_IGS
30	7923	F	30	7942	0	6.1e-09	trnS-GCU-trnG-UCC_IGS	trnS-GCU-trnG-UCC_IGS
30	9467	R	30	9467	0	6.1e-09	trnR-UCU-atpA_IGS	trnR-UCU-atpA_IGS
36	119596	F	36	119599	-2	8.45e-09	ndhD-psaC_IGS	ndhD-psaC_IGS
35	66384	R	35	66384	-2	3.19e-08	psbE-petL_IGS	psbE-petL_IGS
35	119600	R	35	119600	-2	3.19e-08	ndhD-psaC_IGS	ndhD-psaC_IGS
32	100915	F	32	122902	-1	3.66e-08	rps7-trnV-GAC_IGS	ndhA_intron1
32	122902	P	32	143004	-1	3.66e-08	ndhA_intron1	trnV-GAC-rps7_IGS
30	7682	P	30	45848	-1	5.49e-07	trnS-GCU	trnS-GGA-rps4_IGS
30	101257	R	30	101258	-1	5.49e-07	rps7-trnV-GAC_IGS	rps7-trnV-GAC_IGS
30	101257	C	30	142663	-1	5.49e-07	rps7-trnV-GAC_IGS	trnV-GAC-rps7_IGS
30	142663	R	30	142664	-1	5.49e-07	trnV-GAC-rps7_IGS	trnV-GAC-rps7_IGS
32	119597	P	32	125733	-2	1.7e-06	ndhD-psaC_IGS	ndhH-rps15_IGS
32	119603	C	32	125733	-2	1.7e-06	ndhD-psaC_IGS	ndhH-rps15_IGS
30	57983	R	30	57983	-2	2.39e-05	rbcL-accD_IGS	rbcL-accD_IGS
30	120642	F	30	129993	-2	2.39e-05	ndhE-ndhG_IGS	ycf1
32	81694	R	32	81707	-3	5.11e-05	rpl36-rps8_IGS	rpl36-rps8_IGS
32	91070	P	32	152828	-3	5.11e-05	ycf2	ycf2
32	91091	P	32	152849	-3	5.11e-05	ycf2	ycf2
32	152828	F	32	152849	-3	5.11e-05	ycf2	ycf2
31	79469	R	31	113635	-3	0.000185	petD-rpoA_IGS	ycf1-ndhF_IGS	ndhF
30	225	C	30	119600	-3	0.000669	trnH-GUG-psbA_IGS	ndhD-psaC_IGS
30	225	P	30	119602	-3	0.000669	trnH-GUG-psbA_IGS	ndhD-psaC_IGS
30	7679	F	30	36298	-3	0.000669	trnS-GCU	trnS-UGA
30	9166	P	30	119589	-3	0.000669	trnG-UCC-trnR-UCU_IGS	ndhD-psaC_IGS
30	9532	F	30	113634	-3	0.000669	trnR-UCU-atpA_IGS	ycf1-ndhF_IGS	ndhF
Prockia crucis
Length of the 1st repeat	Starting position of the 1st repeat	Direction	Length of the 2nd repeat	Starting position of the 2nd repeat	Distance between the repeats	Evalue	RegionA	RegionB
78	45323	F	78	58209	-1	1.79e-35	ycf3-trnS-GGA_IGS	accD
54	66134	P	54	92243	0	2.15e-23	psbE-petL_IGS	ycf2
54	66134	F	54	150525	0	2.15e-23	psbE-petL_IGS	ycf2
46	28751	P	46	28751	0	1.41e-18	petN-psbM_IGS	petN-psbM_IGS
49	39031	F	49	41255	-3	1.09e-14	psaB	psaA
42	100323	F	42	122719	-2	2.79e-12	rps7-trnV-GAC_IGS	ndhA_intron1
42	122719	P	42	142457	-2	2.79e-12	ndhA_intron1	trnV-GAC-rps7_IGS
41	39039	F	41	41263	-2	1.06e-11	psaB	psaA
43	109850	P	43	109850	-3	3e-11	5S ribosomal RNA-trnR-ACG_IGS	5S ribosomal RNA-trnR-ACG_IGS
43	109850	F	43	132929	-3	3e-11	5S ribosomal RNA-trnR-ACG_IGS	trnR-ACG-5S ribosomal RNA_IGS
43	132929	P	43	132929	-3	3e-11	trnR-ACG-5S ribosomal RNA_IGS	trnR-ACG-5S ribosomal RNA_IGS
35	110293	P	35	110293	-1	6.2e-10	trnR-ACG-trnN-GUU_IGS	trnR-ACG-trnN-GUU_IGS
35	110293	F	35	132494	-1	6.2e-10	trnR-ACG-trnN-GUU_IGS	trnN-GUU-trnR-ACG_IGS
35	132494	P	35	132494	-1	6.2e-10	trnN-GUU-trnR-ACG_IGS	trnN-GUU-trnR-ACG_IGS
39	44088	F	39	100325	-3	5.69e-09	ycf3_intron1	rps7-trnV-GAC_IGS
39	44088	P	39	142458	-3	5.69e-09	ycf3_intron1	trnV-GAC-rps7_IGS
32	100333	F	32	122729	-1	3.63e-08	rps7-trnV-GAC_IGS	ndhA_intron1
32	122729	P	32	142457	-1	3.63e-08	ndhA_intron1	trnV-GAC-rps7_IGS
34	10259	P	34	10259	-2	1.19e-07	atpA-atpF_IGS	atpA-atpF_IGS
30	6957	P	30	45511	-1	5.44e-07	trnS-GCU	trnS-GGA-rps4_IGS
32	32218	P	32	72997	-2	1.69e-06	trnT-GGU-psbD_IGS	clpP-psbB_IGS
31	67053	R	31	67053	-2	6.32e-06	trnW-CCA-trnP-UGG_IGS	trnW-CCA-trnP-UGG_IGS
30	81679	R	30	81679	-2	2.37e-05	rps8-rpl14_IGS	rps8-rpl14_IGS
32	92917	P	32	149855	-3	5.06e-05	ycf2	ycf2
32	92935	P	32	149873	-3	5.06e-05	ycf2	ycf2
32	149855	F	32	149873	-3	5.06e-05	ycf2	ycf2
31	100694	C	31	115365	-3	0.000183	rps7-trnV-GAC_IGS	ndhF-trnL-UAG_IGS
31	115365	R	31	142097	-3	0.000183	ndhF-trnL-UAG_IGS	trnV-GAC-rps7_IGS
30	3731	F	30	3752	-3	0.000663	trnK-UUU-matK_IGS	matK-trnQ-UUG_IGS	trnK-UUU_intron1	trnK-UUU-matK_IGS	matK-trnQ-UUG_IGS	trnK-UUU_intron1
30	8248	P	30	97213	-3	0.000663	trnG-UCC_intron1	ndhB_intron1
30	8248	F	30	145579	-3	0.000663	trnG-UCC_intron1	ndhB_intron1
30	55342	R	30	59314	-3	0.000663	atpB-rbcL_IGS	accD-psaI_IGS
30	67100	F	30	67124	-3	0.000663	trnW-CCA-trnP-UGG_IGS	trnW-CCA-trnP-UGG_IGS
Idesia polycarpa Maxim
Length of the 1st repeat	Starting position of the 1st repeat	Direction	Length of the 2nd repeat	Starting position of the 2nd repeat	Distance between the repeats	Evalue	RegionA	RegionB
82	44909	F	82	57855	-3	7.09e-34	ycf3-trnS-GGA_IGS	accD
75	92479	P	75	149232	-3	8.86e-30	ycf2	ycf2
75	92497	P	75	149250	-3	8.86e-30	ycf2	ycf2
75	149232	F	75	149250	-3	8.86e-30	ycf2	ycf2
64	5335	F	64	5559	0	2.04e-29	matK-trnQ-UUG_IGS	matK-trnQ-UUG_IGS
62	149245	F	62	149263	-1	6.06e-26	ycf2	ycf2
48	149259	F	48	149277	0	8.75e-20	ycf2	ycf2
44	92479	P	44	149245	-1	2.96e-15	ycf2	ycf2
44	92515	P	44	149281	-1	2.96e-15	ycf2	ycf2
44	149245	F	44	149281	-1	2.96e-15	ycf2	ycf2
47	27506	F	47	27525	-3	1.53e-13	trnC-GCA-petN_IGS	trnC-GCA-petN_IGS
42	99937	F	42	121775	-2	2.78e-12	rps7-trnV-GAC_IGS	ndhA_intron1
42	121775	P	42	141825	-2	2.78e-12	ndhA_intron1	trnV-GAC-rps7_IGS
34	6906	F	34	6967	0	2.35e-11	psbI-trnS-GCU_IGS	psbI-trnS-GCU_IGS
41	38804	F	41	41028	-3	4.13e-10	psaB	psaA
34	27519	F	34	27538	-1	2.4e-09	trnC-GCA-petN_IGS	trnC-GCA-petN_IGS
39	43693	F	39	99939	-3	5.66e-09	ycf3_intron1	rps7-trnV-GAC_IGS
39	43693	P	39	141826	-3	5.66e-09	ycf3_intron1	trnV-GAC-rps7_IGS
30	149259	F	30	149295	0	6.01e-09	ycf2	ycf2
33	27948	F	33	27959	-1	9.3e-09	petN-psbM_IGS	petN-psbM_IGS
38	38796	F	38	41020	-3	2.09e-08	psaB	psaA
32	99947	F	32	121785	-1	3.61e-08	rps7-trnV-GAC_IGS	ndhA_intron1
32	121785	P	32	141825	-1	3.61e-08	ndhA_intron1	trnV-GAC-rps7_IGS
34	36300	R	34	36300	-2	1.19e-07	psbZ-trnG-UCC_IGS	psbZ-trnG-UCC_IGS
30	7064	P	30	45101	-1	5.41e-07	trnS-GCU	trnS-GGA-rps4_IGS
35	10515	P	35	10515	-3	1.04e-06	atpA-atpF_IGS	atpA-atpF_IGS
32	10518	P	32	10518	-2	1.68e-06	atpA-atpF_IGS	atpA-atpF_IGS
32	50818	P	32	50818	-2	1.68e-06	ndhC-trnV-UAC_IGS	ndhC-trnV-UAC_IGS
34	63632	F	34	63634	-3	3.8e-06	petA-psbJ_IGS	petA-psbJ_IGS
31	63641	C	31	63642	-2	6.29e-06	petA-psbJ_IGS	petA-psbJ_IGS
33	27520	R	33	27529	-3	1.38e-05	trnC-GCA-petN_IGS	trnC-GCA-petN_IGS
30	72462	F	30	72489	-2	2.35e-05	clpP-psbB_IGS	clpP-psbB_IGS
32	211	F	32	6943	-3	5.03e-05	trnH-GUG-psbA_IGS	psbI-trnS-GCU_IGS
32	90065	P	32	151686	-3	5.03e-05	ycf2	ycf2
32	90086	P	32	151707	-3	5.03e-05	ycf2	ycf2
32	151686	F	32	151707	-3	5.03e-05	ycf2	ycf2
31	31087	P	31	31087	-3	0.000182	trnE-UUC-trnT-GGU_IGS	trnE-UUC-trnT-GGU_IGS
31	36290	F	31	36307	-3	0.000182	psbZ-trnG-UCC_IGS	psbZ-trnG-UCC_IGS
31	46195	F	31	46219	-3	0.000182	rps4-trnT-UGU_IGS	rps4-trnT-UGU_IGS
31	64273	P	31	64273	-3	0.000182	psbL	psbL
30	13	R	30	63647	-3	0.000659	trnH-GUG	petA-psbJ_IGS
30	14	P	30	63645	-3	0.000659	trnH-GUG	petA-psbJ_IGS
30	7061	F	30	35407	-3	0.000659	trnS-GCU	trnS-UGA
30	51044	F	30	51053	-3	0.000659	ndhC-trnV-UAC_IGS	ndhC-trnV-UAC_IGS
Banara guianensis
Length of the 1st repeat	Starting position of the 1st repeat	Direction	Length of the 2nd repeat	Starting position of the 2nd repeat	Distance between the repeats	Evalue	RegionA	RegionB
78	45665	F	78	58715	-1	1.81e-35	ycf3-trnS-GGA_IGS	accD
54	66749	P	54	92863	0	2.18e-23	psbE-petL_IGS	ycf2
54	66749	F	54	151519	0	2.18e-23	psbE-petL_IGS	ycf2
53	110909	P	53	110909	-1	1.39e-20	trnR-ACG-trnN-GUU_IGS	trnR-ACG-trnN-GUU_IGS
53	110909	F	53	133474	-1	1.39e-20	trnR-ACG-trnN-GUU_IGS	trnN-GUU-trnR-ACG_IGS
53	133474	P	53	133474	-1	1.39e-20	trnN-GUU-trnR-ACG_IGS	trnN-GUU-trnR-ACG_IGS
46	29173	P	46	29173	0	1.43e-18	petN-psbM_IGS	petN-psbM_IGS
50	71308	P	50	71308	-2	6.15e-17	rpl20-clpP_IGS	rpl20-clpP_IGS
49	39328	F	49	41552	-2	2.36e-16	psaB	psaA
41	39336	F	41	41560	-1	1.8e-13	psaB	psaA
42	100943	F	42	123431	-2	2.83e-12	rps7-trnV-GAC_IGS	ndhA_intron1
42	123431	P	42	143451	-2	2.83e-12	ndhA_intron1	trnV-GAC-rps7_IGS
43	110475	P	43	110475	-3	3.05e-11	5S ribosomal RNA-trnR-ACG_IGS	5S ribosomal RNA-trnR-ACG_IGS
43	110475	F	43	133918	-3	3.05e-11	5S ribosomal RNA-trnR-ACG_IGS	trnR-ACG-5S ribosomal RNA_IGS
43	133918	P	43	133918	-3	3.05e-11	trnR-ACG-5S ribosomal RNA_IGS	trnR-ACG-5S ribosomal RNA_IGS
39	44440	F	39	100945	-3	5.77e-09	ycf3_intron1	rps7-trnV-GAC_IGS
39	44440	P	39	143452	-3	5.77e-09	ycf3_intron1	trnV-GAC-rps7_IGS
32	100953	F	32	123441	-1	3.68e-08	rps7-trnV-GAC_IGS	ndhA_intron1
32	123441	P	32	143451	-1	3.68e-08	ndhA_intron1	trnV-GAC-rps7_IGS
37	60476	F	37	60500	-3	7.85e-08	accD-psaI_IGS	accD-psaI_IGS
30	7174	P	30	45853	-1	5.52e-07	trnS-GCU	trnS-GGA
32	116654	P	32	117089	-2	1.71e-06	ndhF-trnL-UAG_IGS	ndhF-trnL-UAG_IGS
31	67696	R	31	67696	-2	6.42e-06	trnW-CCA-trnP-UGG_IGS	trnW-CCA-trnP-UGG_IGS
31	76029	R	31	76029	-2	6.42e-06	psbN-psbH_IGS	psbN-psbH_IGS
30	15532	R	30	15532	-2	2.4e-05	rps2-rpoC2_IGS	rps2-rpoC2_IGS
30	31825	P	30	31825	-2	2.4e-05	trnT-GGU-psbD_IGS	trnT-GGU-psbD_IGS
30	101315	R	30	101315	-2	2.4e-05	rps7-trnV-GAC_IGS	rps7-trnV-GAC_IGS
30	101315	C	30	143091	-2	2.4e-05	rps7-trnV-GAC_IGS	trnV-GAC-rps7_IGS
30	143091	R	30	143091	-2	2.4e-05	trnV-GAC-rps7_IGS	trnV-GAC-rps7_IGS
32	8999	C	32	82347	-3	5.13e-05	trnR-UCU-atpA_IGS	rps8-rpl14_IGS
32	93537	P	32	150849	-3	5.13e-05	ycf2	ycf2
32	93555	P	32	150867	-3	5.13e-05	ycf2	ycf2
32	150849	F	32	150867	-3	5.13e-05	ycf2	ycf2
31	31823	F	31	31838	-3	0.000186	trnT-GGU-psbD_IGS	trnT-GGU-psbD_IGS
31	37281	P	31	84637	-3	0.000186	trnG-GCC-trnfM-CAU_IGS	rpl16-rps3_IGS
31	51592	P	31	51592	-3	0.000186	ndhC-trnV-UAC_IGS	ndhC-trnV-UAC_IGS
30	8527	P	30	97833	-3	0.000672	trnG-UCC_intron1	ndhB_intron1
30	8527	F	30	146573	-3	0.000672	trnG-UCC_intron1	ndhB_intron1
30	10592	F	30	37280	-3	0.000672	atpA-atpF_IGS	trnG-GCC-trnfM-CAU_IGS
30	31760	F	30	31780	-3	0.000672	trnT-GGU-psbD_IGS	trnT-GGU-psbD_IGS
30	39352	F	30	41576	-3	0.000672	psaB	psaA
30	42851	F	30	42898	-3	0.000672	psaA-ycf3_IGS	psaA-ycf3_IGS
30	42869	F	30	42896	-3	0.000672	psaA-ycf3_IGS	psaA-ycf3_IGS
30	76033	C	30	118577	-3	0.000672	psbN-psbH_IGS	ccsA-ndhD_IGS
Homalium cochinchinense
Length of the 1st repeat	Starting position of the 1st repeat	Direction	Length of the 2nd repeat	Starting position of the 2nd repeat	Distance between the repeats	Evalue	RegionA	RegionB
82	45397	F	82	57575	0	2.9e-40	ycf3-trnS-GGA_IGS	accD
63	115493	P	63	115493	-1	1.51e-26	ccsA-ndhD_IGS	ccsA-ndhD_IGS
46	29126	P	46	29126	0	1.37e-18	petN-psbM_IGS	petN-psbM_IGS
49	39124	F	49	41348	-1	3.15e-18	psaB	psaA
53	66254	P	53	66254	-3	5.29e-17	psaJ-rpl33_IGS	psaJ-rpl33_IGS
42	7279	P	42	7279	0	3.51e-16	trnS-GCU-trnG-UCC_IGS	trnS-GCU-trnG-UCC_IGS
41	39132	F	41	41356	0	1.4e-15	psaB	psaA
38	37042	P	38	37042	0	8.98e-14	trnG-GCC-trnfM-CAU_IGS	trnG-GCC-trnfM-CAU_IGS
43	99005	R	43	99005	-2	7.13e-13	rps7-trnV-GAC_IGS	rps7-trnV-GAC_IGS
43	99005	C	43	139992	-2	7.13e-13	rps7-trnV-GAC_IGS	trnV-GAC-rps7_IGS
43	139992	R	43	139992	-2	7.13e-13	trnV-GAC-rps7_IGS	trnV-GAC-rps7_IGS
42	98642	F	42	120452	-2	2.72e-12	rps7-trnV-GAC_IGS	ndhA_intron1
42	120452	P	42	140356	-2	2.72e-12	ndhA_intron1	trnV-GAC-rps7_IGS
39	91254	P	39	147729	-3	5.54e-09	ycf2	ycf2
39	91272	P	39	147747	-3	5.54e-09	ycf2	ycf2
39	94614	P	39	94614	-3	5.54e-09	trnL-CAA-ndhB_IGS	trnL-CAA-ndhB_IGS
39	94614	F	39	144387	-3	5.54e-09	trnL-CAA-ndhB_IGS	ndhB-trnL-CAA_IGS
39	144387	P	39	144387	-3	5.54e-09	ndhB-trnL-CAA_IGS	ndhB-trnL-CAA_IGS
39	147729	F	39	147747	-3	5.54e-09	ycf2	ycf2
30	28351	F	30	28379	0	5.89e-09	petN-psbM_IGS	petN-psbM_IGS
32	98652	F	32	120462	-1	3.53e-08	rps7-trnV-GAC_IGS	ndhA_intron1
32	120462	P	32	140356	-1	3.53e-08	ndhA_intron1	trnV-GAC-rps7_IGS
34	7275	P	34	7275	-2	1.16e-07	trnS-GCU-trnG-UCC_IGS	trnS-GCU-trnG-UCC_IGS
34	63335	F	34	63365	-2	1.16e-07	psbJ-psbL_IGS	psbL
36	44181	F	36	98647	-3	2.77e-07	ycf3_intron1	rps7-trnV-GAC_IGS
36	44181	P	36	140357	-3	2.77e-07	ycf3_intron1	trnV-GAC-rps7_IGS
30	7035	P	30	45589	-1	5.3e-07	trnS-GCU	trnS-GGA-rps4_IGS
32	47395	R	32	47395	-2	1.64e-06	trnL-UAA_intron1	trnL-UAA_intron1
32	54442	F	32	54454	-2	1.64e-06	atpB-rbcL_IGS	atpB-rbcL_IGS
32	111196	F	32	127812	-2	1.64e-06	ycf1	ycf1
32	127812	P	32	127812	-2	1.64e-06	ycf1	ycf1
30	7275	F	30	7291	-2	2.3e-05	trnS-GCU-trnG-UCC_IGS	trnS-GCU-trnG-UCC_IGS
30	51011	R	30	51011	-2	2.3e-05	ndhC-trnV-UAC_IGS	ndhC-trnV-UAC_IGS
32	88831	P	32	150156	-3	4.93e-05	ycf2	ycf2
32	88852	P	32	150177	-3	4.93e-05	ycf2	ycf2
32	150156	F	32	150177	-3	4.93e-05	ycf2	ycf2
31	99003	F	31	99027	-3	0.000179	rps7-trnV-GAC_IGS	rps7-trnV-GAC_IGS
31	99003	P	31	139982	-3	0.000179	rps7-trnV-GAC_IGS	trnV-GAC-rps7_IGS
31	99024	C	31	139987	-3	0.000179	rps7-trnV-GAC_IGS	trnV-GAC-rps7_IGS
31	99027	P	31	140006	-3	0.000179	rps7-trnV-GAC_IGS	trnV-GAC-rps7_IGS
31	139982	F	31	140006	-3	0.000179	trnV-GAC-rps7_IGS	trnV-GAC-rps7_IGS
30	7032	F	30	35777	-3	0.000645	trnS-GCU	trnS-UGA
30	7432	F	30	11947	-3	0.000645	trnS-GCU-trnG-UCC_IGS	atpF-atpH_IGS
30	8441	P	30	95538	-3	0.000645	trnG-UCC_intron1	ndhB-intron1
Xylosma congestum
Length of the 1st repeat	Starting position of the 1st repeat	Direction	Length of the 2nd repeat	Starting position of the 2nd repeat	Distance between the repeats	Evalue	RegionA	RegionB
82	44855	F	82	57469	-1	7.2e-38	ycf3-trnS-GGA_IGS	accD
60	82960	P	60	82960	0	5.15e-27	rpl16-rps3_IGS	rpl16-rps3_IGS
46	28787	P	46	28787	0	1.38e-18	petN-psbM_IGS	petN-psbM_IGS
45	115970	P	45	115970	-1	7.46e-16	ccsA-ndhD_IGS	ccsA-ndhD_IGS
50	116152	F	50	116168	-3	2.86e-15	ccsA-ndhD_IGS	ndhD
42	99289	F	42	120989	-2	2.74e-12	rps7-trnV-GAC_IGS	ndhA_intron1
42	120989	P	42	140835	-2	2.74e-12	ndhA_intron1	trnV-GAC-rps7_IGS
41	38617	F	41	40841	-2	1.04e-11	psaB	psaA
32	128318	P	32	128318	0	3.71e-10	ycf1	ycf1
39	43621	F	39	99291	-3	5.59e-09	ycf3_intron1	rps7-trnV-GAC_IGS
39	43621	P	39	140836	-3	5.59e-09	ycf3_intron1	trnV-GAC-rps7_IGS
39	91860	P	39	148249	-3	5.59e-09	ycf2	ycf2
39	91878	P	39	148267	-3	5.59e-09	ycf2	ycf2
39	148249	F	39	148267	-3	5.59e-09	ycf2	ycf2
32	99299	F	32	120999	-1	3.56e-08	rps7-trnV-GAC_IGS	ndhA_intron1
32	116177	F	32	116193	-1	3.56e-08	ndhD	ndhD
32	120999	P	32	140835	-1	3.56e-08	ndhA_intron1	trnV-GAC-rps7_IGS
31	15276	P	31	70347	-1	1.38e-07	rps2-rpoC2_IGS
30	7063	P	30	45047	-1	5.34e-07	trnS-GCU	trnS-GGA-rps4_IGS
30	100830	F	30	100844	-1	5.34e-07	rps7-trnV-GAC_IGS	rps7-trnV-GAC_IGS
30	100830	P	30	139292	-1	5.34e-07	rps7-trnV-GAC_IGS	trnV-GAC-rps7_IGS
30	100844	P	30	139306	-1	5.34e-07	rps7-trnV-GAC_IGS	trnV-GAC-rps7_IGS
30	139292	F	30	139306	-1	5.34e-07	trnV-GAC-rps7_IGS	trnV-GAC-rps7_IGS
34	7401	R	34	7405	-3	3.75e-06	trnS-GCU-trnG-UCC_IGS	trnS-GCU-trnG-UCC_IGS
30	109195	P	30	109195	-2	2.32e-05	trnR-ACG-trnN-GUU_IGS	trnR-ACG-trnN-GUU_IGS
30	109195	F	30	130941	-2	2.32e-05	trnR-ACG-trnN-GUU_IGS	trnN-GUU-trnR-ACG_IGS
30	130941	P	30	130941	-2	2.32e-05	trnN-GUU-trnR-ACG_IGS	trnN-GUU-trnR-ACG_IGS
32	83826	F	32	83851	-3	4.97e-05	rpl22	rpl22
31	30119	F	31	30140	-3	0.00018	psbM-trnD-GUC_IGS	psbM-trnD-GUC_IGS
31	31384	F	31	31407	-3	0.00018	trnT-GGU-psbD_IGS	trnT-GGU-psbD_IGS
30	7060	F	30	35375	-3	0.000651	trnS-GCU	trnS-UGA
30	42109	F	30	42132	-3	0.000651	psaA-ycf3_IGS	psaA-ycf3_IGS
Populus euphratica
Length of the 1st repeat	Starting position of the 1st repeat	Direction	Length of the 2nd repeat	Starting position of the 2nd repeat	Distance between the repeats	Evalue	RegionA	RegionB
66	7221	F	66	7243	0	1.29e-30	trnS-GCU-trnG-UCC_IGS	trnS-GCU-trnG-UCC_IGS
76	45539	F	76	58958	-3	2.33e-30	ycf3-trnS-GGA_IGS	accD
68	45547	F	68	58966	-2	1.65e-27	ycf3-trnS-GGA_IGS	accD
55	39324	F	55	41548	-2	7.21e-20	psaB	psaA
48	123439	F	48	123487	0	8.84e-20	ndhA_intron1	ndhA_intron1
46	84650	P	46	84650	0	1.42e-18	rpl16-rps3_IGS	rpl16-rps3_IGS
44	7221	F	44	7265	0	2.26e-17	trnS-GCU-trnG-UCC_IGS	trnS-GCU-trnG-UCC_IGS
43	4601	F	43	4642	0	9.06e-17	matK-trnQ-UUG_IGS	matK-trnQ-UUG_IGS
42	101009	F	42	122752	-2	2.81e-12	rps7-trnV-GAC_IGS	ndhA_intron1
42	122752	P	42	142646	-2	2.81e-12	ndhA_intron1	trnV-GAC-rps7_IGS
41	39364	F	41	41588	-3	4.17e-10	psaB	psaA
41	71448	P	41	71448	-3	4.17e-10	rpl20-clpP_IGS	rpl20-clpP_IGS
35	28057	P	35	28057	-1	6.23e-10	petN-psbM_IGS	petN-psbM_IGS
39	44296	F	39	101011	-3	5.72e-09	ycf3_intron1	rps7-trnV-GAC_IGS
39	44296	P	39	142647	-3	5.72e-09	ycf3_intron1	trnV-GAC-rps7_IGS
39	93567	P	39	150073	-3	5.72e-09	ycf2	ycf2
39	93585	P	39	150091	-3	5.72e-09	ycf2	ycf2
39	150073	F	39	150091	-3	5.72e-09	ycf2	ycf2
30	96340	P	30	96382	0	6.08e-09	ycf15-trnL-CAA_IGS	ycf15-trnL-CAA_IGS
30	96340	F	30	147285	0	6.08e-09	ycf15-trnL-CAA_IGS	trnL-CAA-ycf15_IGS
30	96382	F	30	147327	0	6.08e-09	ycf15-trnL-CAA_IGS	trnL-CAA-ycf15_IGS
30	117304	P	30	117304	0	6.08e-09	ccsA	ccsA
30	147285	P	30	147327	0	6.08e-09	trnL-CAA-ycf15_IGS	trnL-CAA-ycf15_IGS
32	101019	F	32	122762	-1	3.65e-08	rps7-trnV-GAC_IGS	ndhA_intron1
32	122762	P	32	142646	-1	3.65e-08	ndhA_intron1	trnV-GAC-rps7_IGS
37	47865	F	37	47868	-3	7.78e-08	trnL-UAA_intron1	trnL-UAA_intron1
37	51538	F	37	51562	-3	7.78e-08	ndhC-trnV-UAC_IGS	ndhC-trnV-UAC_IGS
34	51597	R	34	51597	-2	1.2e-07	ndhC-trnV-UAC_IGS	ndhC-trnV-UAC_IGS
36	39352	F	36	41576	-3	2.86e-07	psaB	psaA
30	6995	P	30	45726	-1	5.47e-07	trnS-GCU	trnS-GGA-rps4_IGS
30	30434	R	30	30437	-1	5.47e-07	psbM-trnD-GUC_IGS	psbM-trnD-GUC_IGS
30	73618	F	30	73645	-1	5.47e-07	clpP-psbB_IGS	clpP-psbB_IGS
35	67274	P	35	116402	-3	1.05e-06	petL-petG_IGS	ndhF-trnL-UAG_IGS
32	22259	R	32	22259	-2	1.7e-06	rpoC1_intron1	rpoC1_intron1
31	27741	F	31	27760	-2	6.36e-06	trnC-GCA-petN_IGS	trnC-GCA-petN_IGS
33	27747	R	33	27756	-3	1.4e-05	trnC-GCA-petN_IGS	trnC-GCA-petN_IGS
33	51542	F	33	51578	-3	1.4e-05	ndhC-trnV-UAC_IGS	ndhC-trnV-UAC_IGS
33	51554	F	33	51566	-3	1.4e-05	ndhC-trnV-UAC_IGS	ndhC-trnV-UAC_IGS
30	4592	F	30	4657	-2	2.38e-05	matK-trnQ-UUG_IGS	matK-trnQ-UUG_IGS
30	22258	F	30	46847	-2	2.38e-05	rpoC1_intron1	trnT-UGU
30	46845	F	30	64729	-2	2.38e-05	rps4-trnT-UGU_IGS	petA-psbJ_IGS
30	51529	F	30	51582	-2	2.38e-05	ndhC-trnV-UAC_IGS	ndhC-trnV-UAC_IGS
32	51811	F	32	51851	-3	5.09e-05	ndhC-trnV-UAC_IGS	ndhC-trnV-UAC_IGS
Flacourtia ramontchii
Length of the 1st repeat	Starting position of the 1st repeat	Direction	Length of the 2nd repeat	Starting position of the 2nd repeat	Distance between the repeats	Evalue	RegionA	RegionB
82	44386	F	82	57059	0	2.89e-40	ycf3-trnS-GGA_IGS	accD
60	82159	P	60	82159	0	5.09e-27	rpl16-rps3_IGS	rpl16-rps3_IGS
46	28185	P	46	28185	0	1.37e-18	petN-psbM_IGS	petN-psbM_IGS
40	81105	F	40	81145	0	5.6e-15	rpl16_intron1	rpl16_intron1
36	60069	P	36	60069	0	1.43e-12	ycf4-cemA_IGS	ycf4-cemA_IGS
45	115203	P	45	115203	-3	2.1e-12	ccsA-ndhD_IGS	ccsA-ndhD_IGS
42	98474	F	42	120212	-2	2.71e-12	rps7-trnV-GAC_IGS	ndhA_intron1
42	120212	P	42	140016	-2	2.71e-12	ndhA_intron1	trnV-GAC-rps7_IGS
41	38172	F	41	40396	-2	1.03e-11	psaB	psaA
32	47792	F	32	47807	0	3.67e-10	trnF-GAA-ndhJ_IGS	trnF-GAA-ndhJ_IGS
32	127541	P	32	127541	0	3.67e-10	ycf1	ycf1
39	43177	F	39	98476	-3	5.53e-09	ycf3_intron1	rps7-trnV-GAC_IGS
39	43177	P	39	140017	-3	5.53e-09	ycf3_intron1	trnV-GAC-rps7_IGS
39	91053	P	39	147422	-3	5.53e-09	ycf2	ycf2
39	91071	P	39	147440	-3	5.53e-09	ycf2	ycf2
39	147422	F	39	147440	-3	5.53e-09	ycf2	ycf2
32	98484	F	32	120222	-1	3.52e-08	rps7-trnV-GAC_IGS	ndhA_intron1
32	115406	F	32	115422	-1	3.52e-08	ndhD	ndhD
32	120222	P	32	140016	-1	3.52e-08	ndhA_intron1	trnV-GAC-rps7_IGS
33	56374	R	33	56374	-2	4.36e-07	rbcL-accD_IGS	rbcL-accD_IGS
30	7039	P	30	44578	-1	5.28e-07	trnS-GCU	trnS-GGA-rps4_IGS
30	27389	F	30	27408	-1	5.28e-07	trnC-GCA-petN_IGS	trnC-GCA-petN_IGS
30	99985	F	30	99999	-1	5.28e-07	rps7-trnV-GAC_IGS	rps7-trnV-GAC_IGS
30	99985	P	30	138503	-1	5.28e-07	rps7-trnV-GAC_IGS	trnV-GAC-rps7_IGS
30	99999	P	30	138517	-1	5.28e-07	rps7-trnV-GAC_IGS	trnV-GAC-rps7_IGS
30	138503	F	30	138517	-1	5.28e-07	trnV-GAC-rps7_IGS	trnV-GAC-rps7_IGS
34	7365	R	34	7369	-3	3.71e-06	trnS-GCU-trnG-UCC_IGS	trnS-GCU-trnG-UCC_IGS
31	56367	F	31	56385	-2	6.14e-06	rbcL-accD_IGS	rbcL-accD_IGS
32	83019	F	32	83044	-3	4.91e-05	rpl22	rpl22
32	88639	P	32	149840	-3	4.91e-05	ycf2	ycf2
32	88660	P	32	149861	-3	4.91e-05	ycf2	ycf2
32	149840	F	32	149861	-3	4.91e-05	ycf2	ycf2
30	7036	F	30	34818	-3	0.000644	trnS-GCU	trnS-UGA
30	43189	F	30	98488	-3	0.000644	ycf3_intron1	rps7-trnV-GAC_IGS
30	43189	P	30	140014	-3	0.000644	ycf3_intron1	trnV-GAC-rps7_IGS
30	56407	C	30	56439	-3	0.000644	rbcL-accD_IGS	rbcL-accD_IGS
Scolopia saeva
Length of the 1st repeat	Starting position of the 1st repeat	Direction	Length of the 2nd repeat	Starting position of the 2nd repeat	Distance between the repeats	Evalue	RegionA	RegionB
225	50211	F	225	50436	0	2.35e-126	ndhC-trnV-UAC_IGS	ndhC-trnV-UAC_IGS
82	44722	F	82	57581	0	2.92e-40	ycf3-trnS-GGA_IGS	accD
46	8578	F	46	8601	0	1.38e-18	trnR-UCU-atpA_IGS	trnR-UCU-atpA_IGS
44	28532	P	44	28532	0	2.21e-17	petN-psbM_IGS	petN-psbM_IGS
45	115928	P	45	115928	-1	7.45e-16	ccsA-ndhD_IGS	ccsA-ndhD_IGS
49	38501	F	49	40725	-3	1.07e-14	psaB	psaA
42	99166	F	42	120912	-2	2.74e-12	rps7-trnV-GAC_IGS	ndhA_intron1
42	120912	P	42	140684	-2	2.74e-12	ndhA_intron1	trnV-GAC-rps7_IGS
41	38509	F	41	40733	-2	1.04e-11	psaB	psaA
39	7080	F	39	7091	-3	5.58e-09	trnS-GCU-trnG-UCC_IGS	trnS-GCU-trnG-UCC_IGS
39	43507	F	39	99168	-3	5.58e-09	ycf3_intron1	rps7-trnV-GAC_IGS
39	43507	P	39	140685	-3	5.58e-09	ycf3_intron1	trnV-GAC-rps7_IGS
39	91752	P	39	148083	-3	5.58e-09	ycf2	ycf2
39	91770	P	39	148101	-3	5.58e-09	ycf2	ycf2
39	148083	F	39	148101	-3	5.58e-09	ycf2	ycf2
36	7071	F	36	7082	-2	8.2e-09	trnS-GCU-trnG-UCC_IGS	trnS-GCU-trnG-UCC_IGS
32	99176	F	32	120922	-1	3.55e-08	rps7-trnV-GAC_IGS	ndhA_intron1
32	120922	P	32	140684	-1	3.55e-08	ndhA_intron1	trnV-GAC-rps7_IGS
30	6816	P	30	44914	-1	5.33e-07	trnS-GCU	trnS-GGA-rps4_IGS
30	27192	F	30	27211	-1	5.33e-07	trnC-GCA-petN_IGS	trnC-GCA-petN_IGS
32	111644	F	32	128216	-2	1.65e-06	ycf1	ycf1
32	128216	P	32	128216	-2	1.65e-06	ycf1	ycf1
34	56891	R	34	56899	-3	3.74e-06	rbcL-accD_IGS	rbcL-accD_IGS
31	56931	R	31	56931	-2	6.2e-06	rbcL-accD_IGS	rbcL-accD_IGS
30	31597	F	30	31610	-2	2.32e-05	trnT-GGU-psbD_IGS	trnT-GGU-psbD_IGS
32	7064	F	32	7086	-3	4.96e-05	trnS-GCU-trnG-UCC_IGS	trnS-GCU-trnG-UCC_IGS
32	83708	F	32	83733	-3	4.96e-05	rpl22	rpl22
32	89344	P	32	150495	-3	4.96e-05	ycf2	ycf2
32	89365	P	32	150516	-3	4.96e-05	ycf2	ycf2
32	150495	F	32	150516	-3	4.96e-05	ycf2	ycf2
31	8573	F	31	8619	-3	0.00018	trnR-UCU-atpA_IGS	trnR-UCU-atpA_IGS
30	6813	F	30	35086	-3	0.000649	trnS-GCU	trnS-UGA
30	35924	P	30	35932	-3	0.000649	psbZ-trnG-GCC_IGS	psbZ-trnG-GCC_IGS
