# Supplementary material for: Intergeneric Relationships within the Family Salicaceae s.l. Based on Plastid Phylogenomics
Source: Int J Mol Sci. 2019 Aug 2;20(15):3788. doi: 10.3390/ijms20153788 (PMC6696080; doi:10.3390/ijms20153788)
Supplement: Supplementary file 1 [file ijms-20-03788-s001.zip › Supplementary/Table S4.xlsx]

## Sheet: Sheet1
Table S4 The gene used for the phylogenetic analysis
accD
atpA
atpB
atpE
atpH
atpI
ccsA
clpP
matK
ndhA
ndhC
ndhD
ndhE
ndhF
ndhG
ndhH
ndhI
ndhJ
ndhK
petA
petB
petD
petG
petL
petN
psaA
psaB
psaC
psaI
psaJ
psbA
psbB
psbC
psbD
psbE
psbF
psbH
psbI
psbJ
psbK
psbL
psbM
psbN
psbT
psbZ
rbcL
rpl14
rpl16
rpl33
rpl36
rpoA
rpoB
rpoC1
rpoC2
rps11
rps14
rps15
rps18
rps2
rps3
rps4
rps8
ycf3
